# Supplementary material for: Discovery of the cryptic function of terpene cyclases as aromatic prenyltransferases
Source: Nat Commun. 2020 Aug 7;11:3958. doi: 10.1038/s41467-020-17642-2 (PMC7414894; doi:10.1038/s41467-020-17642-2)
Supplement: Supplementary file 3 — Supplementary Data 1 [file 41467_2020_17642_MOESM3_ESM.xlsx]

## Sheet: Sheet1
AaTPS	MSPDLTYTEVNQNLAARENASWFSPVRFAYDWLEDAPIEHLTAVPLKIRTDSPLASPKPSNVKEQSITENNENSFSISPQLTGLPWPTSFTKVRQNRHWRQSLRISTQLLELFAADDTSAQAVRRNGVSLARIASHELQTDEEDRFTKFATYIFPEANEERMKLLAATIVYIIIFDDSWEMHSEDTLGLVRDDFIRRLRGDIEGMAEHQTPLQQLINSTVQGFKDQDKTMGNGGQEVLDRLIDFCEHVPPQTKFATMGDYLSYRLIDVAFPYLLACIKFSLGSSVNVEDPKLAPILRLVSDHVSLVNDLASYDKEKRAYDNGSACYLINAVDVAQRLFSLPSAAEAKALTYSMQLLVEAQIKTELDSLVAGGILSCEELRFLDAALLMASGNVFYSVVS…
FgGS	MDPYSETSDLVDISRFDTHGLGANYKLRRHKFEHLADTGCHKARSDWVKYIGPLTEFGGCNHINGNFSAVVLPLCRPDRLELIAYVLEFAFLHDSVLESENTSPESEVQAEAGLRLLYERCISRLLQTDEVCAKKIAKTWKDAINTTTKDKNVDFQSIEDYLEFRMIDTGAPFVEALMLFGLGMSLSPQEDDALGHVIRPCFAALALTNDYFSFDREIEEVDTSTLINSVAIVMRIQSLDIPTAKTIINETIQKYEREFLRRIDEYKQHKGPISNKIEQYMEAMTYQISGNLVWSLNCPRYNPDYRYGLEACQHEG*
FgMS	MDFTYRYSFEPTDYDTDGLCDGVPVRMHKGADLDEVAIFKAQYDWEKHVGPKLPFRGALGPRHNFICLTLPECLPERLEIVSYANEFAFLHDDITDVESAETVAAENDEFLDALQQGVREGDIQSRESGKRHLQAWIFKSMVAIDRDRAVAAMNAWATFINTGAGCAHDTNFKSLDEYLHYRATDVGYMFWHALIIFGCAITIPEHEIELCHQLALPAIMSVTLTNDIWSYGKEAEAAEKSGKPGDFVNALVVLMREHNCSIEEAERLCRARNKIEVAKCLQVTKETRERKDVSQDLKDYLYHMLFGVSGNAIWSTQCRRYDMTAPYNERQQARLKQTKGELTSTYDPVQAAKEAMMESTRPEIHRLPTPDSPRKESFAVRPLVNGSGQYNGNNHINGV…
CgDS	MASTMMNYQDCGPMRYKSSVPVPASLYENTAYPSKFRPRISKHVDVADKACWEACDDFENATGLKLKADSVGCINPIGGNVNALWFPEAIPERLHIISYLSELLFRHDDLTDDAVTPEQFDEVHGPLARFLGSESKQSDHTTKHNAMNTMQARVAIEALEQNEQLGKLVIEKWKGIVSVRGQDAFMEHKTLDSYMHVRHYDAGAYSVWSQILFCCDISLTDEELTGLEPLTWLAFTQMILWHDYCSWDKEAATYLEREEGGSNMSAVQVYMAMYGLDQYAAKEFLLSEITRIEDEYCERKASYMIEFPPAPHITHYIGLIEMCMAGNTLWHLSSRRYNPAAPLPRREDIGKVNGGPLDASEVSKPVECSESDLGILTPVSSRLSTKRLRPFWNNQRTEY…
FgJ01056	MLATPTLSNFDKPSLPSSEGGDPALAARLQPLYSRFLTDLDLQPEYRRHESEKLMEEVLKFAKSTGVPHDLNSHSYQSLMVGYTYADNCLPYHDIEVKVYVAIYTWLATICDDAEALGIIDDVQLFEQRFILGEEQPTVLLRAFADQLKLTYKLYHPLVANLILCSSLNLLTSTSLVARKGIKEKGDHPSKGGNYFAWYIRERDGVGEAYSWFTFPKRQFPDLDIPIEAIEDMTRFIAYLNDVLSFYKESLAGETHNYINHTAAYEGVDSDAALHKTAQDTIDCARRIESVLAGKGEYEKAWRLHASGYLQMHVQRGRYRLIEVGVGDAPDVHEVIKKI*
FgJ09920	MVPSIITPPPSCAGGPISPSSICSDHVDIPELADGRWIRLPEALFSSIMAVEPDVNPMYKTSKALSDAWLKDALRMNDKTASIWSRLDIAYMSAICAPNADLETLKLMNDWNGWVFAFDDPFDEGSFANNPIKAAEEVIYTLATLDNIHPVVSPDQNPLRHTLQSCWNRFRQRASPALQYRWKKHLTMYCIGVLQQVGVQNTASRLSVEEYMDMRAGCVGAYPCIGLMEFAEGIDLPQDVMDHPSLEAISRITCDLVTLQNDLCSYRKDLIQGEDSNIMFILRDQGMTDQEAADEIGEMLYDCYRRWHTAMANLPFWGEGVDRDVIKFVNGCRNIALGNLHWSLYTFRYLGDEGPQVKKTRMMRLP*
FgFS	MPHKHVPLRPVKLTFDPVGSNTLGVPTLDFESLFREDSVSEDAPLVIYPEDMGVPWNTSLPWTRQSKFWAYAEAAGYEMANGISLDKASERGTLPMELMDERRKWKIDELVEDAISCCAYLYPTSSPTRLALLTQSVLLLFLHDDVIERGATQNETTVVDEFLSMAPKNRHLKKFWSDVLECDPVLGPDLLYAIHAFVRDGRVKSPFKQDHYATLADYMLYRRNDVGKTFMIAAIRFGSGVQQTREELAPFDELADLYVRHSILINDLYSYDKEVHEVKTIDASIVNAVAVTEQLLSVSPDLAKNLTRAITFDMEKEFYGICEKFMHSPDINDRQRVFVTALFDALTGNIFHSATLSRYVRHGERPLPCKC
TXS	MSSSTGTSKVVSETSSTIVDDIPRLSANYHGDLWHHNVIQTLETPFRESSTYQERADELVVKIKDMFNALGDGDISPSAYDTAWVARLATISSDGSEKPRFPQALNWVFNNQLQDGSWGIESHFSLCDRLLNTTNSVIALSVWKTGHSQVQQGAEFIAENLRLLNEEDELSPDFQIIFPALLQKAKALGINLPYDLPFIKYLSTTREARLTDVSAAADNIPANMLNALEGLEEVIDWNKIMRFQSKDGSFLSSPASTACVLMNTGDEKCFTFLNNLLDKFGGCVPCMYSIDLLERLSLVDNIEHLGIGRHFKQEIKGALDYVYRHWSERGIGWGRDSLVPDLNTTALGLRTLRMHGYNVSSDVLNNFKDENGRFFSSAGQTHVELRSVVNLFRASDLAF…
