# Supplementary material for: Discovery of the cryptic function of terpene cyclases as aromatic prenyltransferases
Source: Nat Commun. 2020 Aug 7;11:3958. doi: 10.1038/s41467-020-17642-2 (PMC7414894; doi:10.1038/s41467-020-17642-2)
Supplement: Supplementary file 4 — Supplementary Data 2 [file 41467_2020_17642_MOESM4_ESM.xlsx]

## Sheet: Sheet1
	AaTPS_Native SAD	AaTPS_apo	AaTPS_PPi	FgGS_BTAC	FgGS_Imidazole
Space group	P212121	P212121	P212121	P212121	P212121
Cell dimensions
a, b, c (Å)	70.8, 115.5, 150.4	70.2, 115.5, 149.7	70.5, 113.7, 149.9	48.6, 87.3, 163.2	48.9, 87.2, 163.7
Resolution (Å)	50.0-2.64 (2.80-2.64)*	46.8-2.6 (2.72-2.60)*	46.8-2.7 (2.83-2.70)*	48.17-1.46 (1.48-1.46)*	81.86-2.15 (2.21-2.15)*
Rmerge (%)	9.0 (134.0)	7.9 (63.9)	8.4 (79.2)	7.0 (92.0)	21.2 (55.7)
I / sI	38.8 (3.2)	14.8 (2.7)	8.2 (1.1)	11.2 (1.8)	5.6 (2.8)
Completeness (%)	99.5 (97.2)	100 (100)	99.0 (99.3)	98.3 (97.3)	99.7 (99.8)
Redundancy	34.0 (32.2)	5.7 (6.0)	3.6 (3.8)	6.7 (6.8)	5.9 (6.1)
Refinement
Resolution (Å)		46.8-2.6	45.8-2.7	48.17-1.46	46.82-2.15
No. reflections		38148	33390	118843	77368
Rwork / Rfree		19.1/23.7	23.0/28.3	15.0/18.4	20.3/25.7
No. atoms
Protein		5938	5930	4806	4774
Ligand/ion		-	52	158	70
Water		136	106	508	198
B-factors
Protein		49	61	26	22
Ligand/ion		-	85	40	24
Water		43	53	37	20
R.m.s. deviations
Bond lengths (Å)		0.008	0.003	0.01	0.006
Bond angles (°)		0.885	0.489	1.06	0.66
