# Supplementary material for: Discovery of the cryptic function of terpene cyclases as aromatic prenyltransferases
Source: Nat Commun. 2020 Aug 7;11:3958. doi: 10.1038/s41467-020-17642-2 (PMC7414894; doi:10.1038/s41467-020-17642-2)
Supplement: Supplementary file 6 — Source Data [file 41467_2020_17642_MOESM6_ESM.xlsx]

## Sheet: Sheet1
	Description
	This excel file contains Raw data values, allowing for maximal transparency of data acquisition and analysis. In order to follow the data in this file, click on a separate tab/sheet to find data for figures placed seperately.

## Sheet: Figure 1 d,e
	Figure 1d
	pH value	RelativeTPS activity	AVERAGE	STDEV		Relative PTase activity	AVERAGE	STDEV			Figure 1e
	5.6-1	0	0	0		1.34	0.92	0.37			Temperature	Relative TPS activity	AVERAGE	STDEV		Relative PTase activity	AVERAGE	STDEV
	5.6-2	0				0.63					8897-20-1	84.78	80.6	4.3		74.62	75.92	1.94
	5.6-3	0				0.78					8897-20-2	76.44				74.95
	6.6-1	102.78	99.56	3.3		0.58	0.3	0.24			8897-20-3	78.77				78.2
	6.6-2	96.18				0.22					8897-24-1	94.75	95.63	2.33		90.48	92.27	2.1
	6.6-3	99.72				0.11					8897-24-2	96.52				94.63
	7.1-1	96.87	98.25	3.88		37.61	37.49	2.51			8897-24-3	91.9				91.7
	7.1-2	95.25				34.92					8897-28-1	105.71	100	5.6		102.03	100	2.98
	7.1-3	102.63				39.94					8897-28-2	94.51				101.47
	7.6-1	103.16	100	9.52		43.83	45.89	1.81			8897-28-3	99.8				96.51
	7.6-2	89.3				47.22					8897-32-1	94.57	96.2	2.85		85.45	81.99	3.1
	7.6-3	107.54				46.61					8897-32-2	97.86				81.22
	8.5-1	46.36	44.34	2.02		101.02	100	3.4			8897-32-3	92.18				79.29
	8.5-2	42.32				102.78					8897-37-1	62.8	61.74	3.07		8.29	7.59	1.04
	8.5-3	44.35				96.22					8897-37-2	60.7				8.1
	9.6-1	2.25	2.2	0.67		93.57	89.04	4.61			8897-37-3	56.75				6.37
	9.6-2	1.5				89.21					8897-42-1	14.66	13.31	6.58		3.5	3.41	0.75
	9.6-3	2.85				84.35					8897-42-2	11.97				4.13
	10.6-1	0	0	0		2.39	2.02	0.34			8897-42-3	2.16				2.61
	10.6-2	0				1.71

## Sheet: Figure 2
	Figure 2a				Figure 2b				Figure 2c				Figure 2c				Figure 2d				Figure 2d
	Indole (uM)	AVERAGE	STDEV		Tryptophan (uM)	AVERAGE	STDEV		IPP/DMAPP (uM)	AVERAGE	STDEV		GPP (uM)	AVERAGE	STDEV		MW185	AVERAGE	STDEV		MW253	AVERAGE	STDEV
BL21-D1-1	154.39	142.82	21.86		15.35	15.8	1.01		0	0	0		0		0		0	0	0		0	0	0
BL21-D1-2	156.47				16.96				0				0				0				0
BL21-D1-3	117.61				15.09				0				0				0				0
BL21-D2-1	106.02	95.19	11.09		7.88	9.12	1.14		0	0	0		0		0		0	0	0		0	0	0
BL21-D2-2	83.85				9.36				0				0				0				0
BL21-D2-3	95.71				10.13				0				0				0				0
BL21-D3-1	108.69	96.6	10.59		8.94	9.89	1.53		0	0	0		0		0		0	0	0		0	0	0
BL21-D3-2	92.2				9.06				0				0				0				0
BL21-D3-3	88.92				11.65				0				0				0				0
C1-D1-1	142.68	136.88	10.22		16.89	16.6	1.28		1.1	1.02	0.07		0		0		0	0	0		0	0	0
C1-D1-2	142.88				15.19				0.99				0				0				0
C1-D1-3	125.08				17.71				0.96				0				0				0
C1-D2-1	230.62	219.16	11.86		1.82	1.7	0.13		0.69	0.72	0.09		0.323	0.3	0.02		0	0	0		0	0	0
C1-D2-2	219.93				1.57				0.65				0.298				0				0
C1-D2-3	206.94				1.71				0.83				0.274				0				0
C1-D3-1	274.48	288.53	59.34		1.93	2.2	0		0.74	0.78	0.09		0	0			0	0	0		0	0	0
C1-D3-2	353.63				1.64		73		0.88				0				0				0
C1-D3-3	237.48				3.03				0.72				0				0				0
GB230-D1-1	155.28	141.63	17.71		3.48	3.93	0.24		14.22	12.68	1.34		0.326	0.32	0.05		2.8707e+09	2860500773	3.56474e+07		67991896	8.38949e+07	1.54123e+07
GB230-D1-2	147.99				4.18				11.99				0.271				2.82086e+09				84928375
GB230-D1-3	121.62				4.12				11.83				0.361				2.88993e+09				98764476
GB230-D2-1	134.85	121.58	11.94		3.56	3.28	1.86		2.03	1.44	0.51		0.261	0.26	0.01		3.25879e+09	3333049159	4.2677e+08		117034137	1.21374e+08	5.38973e+06
GB230-D2-2	118.15				3.18				1.23				0.262				3.79207e+09				119681407
GB230-D2-3	111.74				3.1				1.07				0.268				2.94828e+09				127407175
GB230-D3-1	103.96	103.96	19.89		5.82	4.62	1.86		0	0	0		0	0	0		2.86117e+09	2994944434	2.9738e+08		121250364	112650011	9.9358e+06
GB230-D3-2	123.56				5.57				0				0				3.33572e+09				114925975
GB230-D3-3	83.79				2.48				0				0				2.78795e+09				101773694

## Sheet: Figure S7
20190913-synt FPP, AaT F146A.skax
2019/9/13 16:11:57																												20190913-synt FPP, F146A 5uM.skax
																												2019/9/13 21:33:40
Absorption
340 nm																												Absorption
																												340 nm
	time [s]	A02	A03	A04	B02	B03	B04	C02	C03	C04	D02	D03	D04	E02	E03	E04	F02	F03	F04	G02	G03	G04	H02	H03	H04
1	0	0.5358	0.4972	0.5314	0.5417	0.5383	0.5369	0.5578	0.4964	0.5467	0.5458	0.5519	0.5505	0.5468	0.5462	0.5548	0.5493	0.516	0.5485	0.5474	0.545	0.5492	0.5586	0.531	0.5742				time [s]	A02	A03	A04	B02	B03	B04	C02	C03	C04	D02	D03	D04	E02	E03	E04	F02	F03	F04	G02	G03
2	13.66	0.5306	0.4962	0.5289	0.5407	0.539	0.5366	0.5576	0.4987	0.5485	0.5483	0.5517	0.5543	0.5483	0.548	0.5537	0.5495	0.5162	0.5498	0.5477	0.5446	0.5495	0.5575	0.5297	0.5738			1	0	0.5827	0.5822	0.5866	0.5769	0.5744	0.5785	0.5771	0.582	0.5894	0.5865	0.5846	0.5952	0.5946	0.5951	0.6091	0.5951	0.606	0.6215	0.6358	0.6154
3	27.33	0.5295	0.4969	0.529	0.5413	0.5385	0.5383	0.5579	0.4988	0.548	0.5501	0.5542	0.5553	0.5486	0.5482	0.5533	0.5491	0.5158	0.5497	0.5463	0.5438	0.549	0.5566	0.5287	0.5732			2	30	0.5808	0.5835	0.5889	0.577	0.5754	0.582	0.5775	0.5788	0.5895	0.5859	0.5821	0.5948	0.5927	0.5923	0.6085	0.5963	0.6038	0.6216	0.6313	0.6142
4	40.99	0.5296	0.4981	0.5302	0.5406	0.5388	0.5373	0.5593	0.4983	0.5473	0.5507	0.5546	0.555	0.5484	0.5482	0.5531	0.5485	0.5156	0.5494	0.5458	0.5433	0.5484	0.5564	0.5274	0.5731			3	60	0.5794	0.582	0.5863	0.5747	0.5729	0.5798	0.5754	0.5753	0.5879	0.5836	0.5783	0.5925	0.5908	0.5891	0.6065	0.5938	0.6013	0.6175	0.6287	0.6088
5	54.65	0.5295	0.4982	0.5298	0.5395	0.5385	0.5363	0.5592	0.4976	0.5468	0.5497	0.5534	0.5538	0.5482	0.5475	0.5526	0.5482	0.5154	0.5489	0.5456	0.5428	0.5482	0.5557	0.5267	0.5725			4	90	0.5781	0.5807	0.5847	0.5727	0.5716	0.5779	0.5728	0.5725	0.5858	0.5814	0.5746	0.5901	0.5877	0.5865	0.6043	0.5909	0.5983	0.6146	0.6258	0.6075
6	68.32	0.5297	0.498	0.5294	0.5385	0.5376	0.5355	0.5587	0.4976	0.5467	0.549	0.5529	0.5533	0.548	0.5463	0.5517	0.5481	0.5149	0.5488	0.5449	0.5424	0.5474	0.5547	0.5257	0.5717			5	120	0.577	0.5793	0.5836	0.5704	0.5695	0.5761	0.5715	0.5702	0.5839	0.5792	0.5717	0.5885	0.5837	0.5833	0.6021	0.5883	0.5944	0.6107	0.6207	0.606
7	81.98	0.5297	0.4976	0.529	0.5381	0.537	0.5346	0.5573	0.497	0.5461	0.5488	0.5519	0.5527	0.5484	0.5456	0.5507	0.5474	0.5139	0.548	0.5442	0.5416	0.5465	0.5554	0.5249	0.5707			6	150	0.5765	0.5788	0.5831	0.5687	0.568	0.5749	0.5698	0.5682	0.5819	0.5775	0.569	0.5864	0.5796	0.5803	0.6002	0.5859	0.5895	0.6058	0.615	0.5991
8	95.65	0.5295	0.4974	0.529	0.5375	0.5367	0.5348	0.5565	0.4965	0.5456	0.5485	0.5512	0.5521	0.5481	0.5454	0.55	0.5474	0.5132	0.5472	0.5438	0.5412	0.5457	0.5553	0.524	0.5704			7	180	0.5749	0.5772	0.5815	0.5663	0.5659	0.5728	0.5675	0.5659	0.5796	0.5743	0.5657	0.5835	0.5749	0.5765	0.5971	0.5818	0.5846	0.6023	0.6088	0.594
9	109.31	0.5291	0.4969	0.5288	0.5371	0.5356	0.5345	0.5555	0.4959	0.545	0.5479	0.5505	0.5516	0.5479	0.5447	0.5492	0.5467	0.5125	0.5465	0.5432	0.5406	0.5448	0.5544	0.5232	0.5699			8	210	0.5734	0.576	0.5804	0.5646	0.5643	0.5712	0.5663	0.5637	0.5777	0.5714	0.5626	0.5811	0.5712	0.572	0.5936	0.5789	0.5787	0.5968	0.6031	0.5881
10	123.19	0.5289	0.4965	0.5287	0.5368	0.5355	0.5349	0.5551	0.4957	0.5447	0.5476	0.5503	0.5512	0.5475	0.5445	0.5488	0.5468	0.5117	0.5459	0.5426	0.5399	0.5441	0.5534	0.5227	0.5696			9	240	0.5723	0.5749	0.5792	0.5627	0.5627	0.5699	0.5641	0.5612	0.5752	0.5685	0.5594	0.5779	0.5676	0.5677	0.5905	0.5739	0.5737	0.5937	0.5972	0.5829
11	136.85	0.5284	0.4962	0.5284	0.5366	0.5347	0.5349	0.5543	0.4954	0.5443	0.5471	0.5503	0.5506	0.5472	0.5439	0.5484	0.5461	0.5113	0.5451	0.5422	0.5396	0.5438	0.5524	0.5224	0.5689			10	270	0.5715	0.574	0.5784	0.5603	0.5602	0.5675	0.561	0.5583	0.5725	0.566	0.5566	0.5752	0.5644	0.5634	0.587	0.57	0.5682	0.5887	0.591	0.5762
12	150.51	0.5281	0.496	0.5282	0.5361	0.534	0.5346	0.5537	0.4951	0.5443	0.5464	0.5496	0.5499	0.5468	0.5433	0.548	0.5457	0.5109	0.5444	0.5416	0.5389	0.5435	0.5527	0.5216	0.5683			11	300	0.5706	0.573	0.5773	0.5585	0.5585	0.566	0.5596	0.5563	0.5704	0.5635	0.5537	0.5723	0.5607	0.5592	0.5837	0.5655	0.5628	0.584	0.586	0.5699
13	164.18	0.528	0.4958	0.528	0.5357	0.5339	0.5344	0.5535	0.495	0.5442	0.5458	0.5498	0.5497	0.5463	0.543	0.5477	0.5457	0.5105	0.544	0.5413	0.5384	0.543	0.5517	0.5217	0.5685			12	330	0.5699	0.5723	0.5767	0.5567	0.5568	0.5646	0.557	0.5536	0.568	0.5603	0.5502	0.5691	0.5571	0.5546	0.58	0.5593	0.5582	0.5793	0.5816	0.5631
14	177.84	0.5274	0.4957	0.5277	0.5357	0.5333	0.5342	0.5529	0.4948	0.5438	0.5454	0.5496	0.5493	0.546	0.5422	0.5473	0.5451	0.51	0.5433	0.5406	0.5378	0.5426	0.5509	0.5216	0.568			13	360	0.5691	0.5715	0.5758	0.5548	0.555	0.5628	0.5547	0.5512	0.5654	0.5577	0.5466	0.566	0.5533	0.5499	0.576	0.5533	0.5536	0.5746	0.576	0.556
15	191.5	0.5271	0.4955	0.5275	0.5351	0.5327	0.5341	0.5529	0.4944	0.5441	0.5449	0.5491	0.5487	0.5454	0.5417	0.5466	0.5448	0.5097	0.5427	0.54	0.5374	0.5425	0.5502	0.5208	0.5671			14	390	0.5683	0.5705	0.5751	0.5531	0.5536	0.5614	0.5524	0.5487	0.5628	0.5541	0.543	0.5629	0.5495	0.5451	0.5719	0.5467	0.549	0.5698	0.5707	0.5498
16	205.17	0.5268	0.4955	0.5275	0.5345	0.5326	0.534	0.5527	0.4938	0.5432	0.5444	0.5488	0.5476	0.5446	0.5409	0.5461	0.5444	0.5092	0.5425	0.5394	0.5371	0.5419	0.5496	0.5206	0.5669			15	420	0.5673	0.5695	0.5743	0.5517	0.5523	0.5602	0.5501	0.5465	0.5605	0.5512	0.5393	0.5596	0.5456	0.5406	0.568	0.5404	0.5438	0.5658	0.5649	0.5441
17	218.83	0.5265	0.4953	0.527	0.5342	0.5318	0.5333	0.5521	0.4934	0.5429	0.544	0.5483	0.5473	0.5443	0.5404	0.5457	0.544	0.5085	0.5418	0.5385	0.5364	0.5412	0.5491	0.52	0.5664			16	450	0.567	0.5691	0.5742	0.5505	0.5511	0.5591	0.5485	0.5445	0.5586	0.548	0.5354	0.5563	0.5414	0.5356	0.5639	0.5351	0.5385	0.561	0.5589	0.5378
18	232.49	0.5263	0.4954	0.5268	0.5338	0.5315	0.5335	0.5519	0.4932	0.5424	0.5434	0.548	0.5468	0.5441	0.5402	0.5452	0.5437	0.5081	0.5414	0.5378	0.5358	0.5406	0.5484	0.5194	0.5658			17	480	0.566	0.5682	0.5731	0.5492	0.5499	0.5581	0.5466	0.5423	0.5564	0.5448	0.5317	0.553	0.5367	0.5307	0.5595	0.5296	0.533	0.5559	0.5532	0.531
19	246.16	0.5258	0.4948	0.5265	0.5333	0.5311	0.5335	0.5513	0.4928	0.5419	0.5429	0.5475	0.5464	0.5437	0.5393	0.5447	0.5433	0.5072	0.5409	0.5372	0.535	0.5403	0.5479	0.5185	0.5651			18	510	0.5654	0.5673	0.5724	0.5479	0.5485	0.5564	0.5442	0.5401	0.5544	0.5414	0.5276	0.5491	0.5322	0.526	0.5552	0.5246	0.5273	0.55	0.5469	0.525
20	259.82	0.5261	0.495	0.5266	0.533	0.5306	0.5332	0.5511	0.4926	0.5416	0.5425	0.5477	0.5463	0.5433	0.5394	0.5445	0.543	0.507	0.5404	0.5371	0.5349	0.5399	0.5473	0.5186	0.5647			19	540	0.5649	0.5668	0.5719	0.5472	0.5477	0.5558	0.5427	0.5382	0.5526	0.5383	0.5239	0.5461	0.5277	0.5211	0.551	0.5194	0.522	0.5451	0.5413	0.5196
21	273.48	0.5261	0.495	0.5264	0.5327	0.5299	0.5327	0.5512	0.4924	0.5413	0.5423	0.5475	0.5459	0.543	0.5389	0.5442	0.5426	0.5067	0.5403	0.5367	0.5344	0.5394	0.5467	0.5181	0.5645			20	570	0.5639	0.5661	0.5713	0.5458	0.5462	0.5543	0.5403	0.536	0.5504	0.5347	0.5202	0.5423	0.5228	0.5163	0.5465	0.5137	0.5162	0.5405	0.5339	0.5133
22	287.15	0.5262	0.4948	0.5262	0.5321	0.5294	0.5325	0.551	0.4923	0.5411	0.5416	0.5471	0.5455	0.5427	0.5382	0.5442	0.5422	0.5062	0.5396	0.536	0.5338	0.539	0.5463	0.5176	0.5634			21	600	0.5634	0.5654	0.5708	0.5447	0.5453	0.5535	0.5386	0.5343	0.5487	0.5312	0.5167	0.5386	0.518	0.5115	0.5424	0.5088	0.5106	0.5357	0.5272	0.5079
23	300.81	0.5258	0.4946	0.5258	0.532	0.5288	0.5321	0.5508	0.4918	0.5406	0.5411	0.547	0.5451	0.542	0.5378	0.5435	0.5416	0.5056	0.5391	0.5355	0.5333	0.5382	0.5458	0.5171	0.5631			22	630	0.5625	0.5646	0.5701	0.5435	0.5442	0.5523	0.5368	0.5324	0.5469	0.5283	0.5134	0.5354	0.5132	0.5067	0.5382	0.504	0.5048	0.5311	0.5207	0.5006
24	314.47	0.5258	0.4944	0.5258	0.5316	0.5285	0.5318	0.5505	0.4915	0.5403	0.5407	0.5467	0.5446	0.5416	0.5375	0.5432	0.5413	0.5052	0.5387	0.5347	0.5327	0.5379	0.5451	0.5168	0.5632			23	660	0.5618	0.5641	0.5694	0.5424	0.5427	0.551	0.5351	0.5305	0.5451	0.5249	0.5102	0.5322	0.5082	0.5018	0.5338	0.4988	0.4993	0.5264	0.5136	0.4935
25	328.14	0.526	0.4945	0.526	0.5311	0.5281	0.5317	0.5504	0.4915	0.5402	0.5402	0.5465	0.5444	0.5413	0.5372	0.5431	0.5407	0.5049	0.5387	0.5346	0.5325	0.5373	0.545	0.5163	0.5636			24	690	0.5607	0.5631	0.5687	0.5415	0.5419	0.5504	0.5335	0.5289	0.5434	0.5217	0.5073	0.5287	0.5035	0.4972	0.5295	0.4941	0.4938	0.5217	0.5069	0.487
26	341.8	0.5261	0.4943	0.5258	0.5312	0.5277	0.5311	0.5505	0.4911	0.5398	0.5398	0.5461	0.5441	0.5409	0.5369	0.543	0.5404	0.5047	0.5382	0.5339	0.5321	0.5368	0.5448	0.5159	0.5615			25	720	0.5604	0.5628	0.5684	0.5405	0.5411	0.5495	0.5323	0.5273	0.5421	0.5186	0.5045	0.5257	0.4986	0.4923	0.5249	0.4891	0.4882	0.517	0.5003	0.4804
27	355.46	0.526	0.4942	0.5254	0.5307	0.5271	0.5308	0.5499	0.4908	0.5391	0.5394	0.5459	0.5436	0.5405	0.5361	0.5428	0.5399	0.5039	0.5376	0.5332	0.5315	0.5363	0.5442	0.5154	0.5614			26	750	0.5599	0.5624	0.5679	0.5394	0.5402	0.5485	0.5304	0.5257	0.5402	0.5156	0.5017	0.5227	0.4932	0.4871	0.5202	0.4839	0.4824	0.5124	0.4931	0.4734
28	369.13	0.5259	0.4942	0.5255	0.5303	0.5268	0.5307	0.55	0.4906	0.5388	0.5389	0.5456	0.5431	0.5398	0.5359	0.5424	0.5397	0.5039	0.5375	0.5328	0.5312	0.5359	0.5438	0.5147	0.5612			27	780	0.5595	0.5619	0.5676	0.5384	0.539	0.5476	0.5292	0.5241	0.5388	0.5126	0.4992	0.5195	0.4882	0.4821	0.5153	0.479	0.4769	0.5078	0.4861	0.4677
29	382.79	0.5262	0.4945	0.5253	0.5304	0.5262	0.5306	0.5496	0.4901	0.5384	0.5387	0.5457	0.543	0.5394	0.5354	0.5423	0.539	0.5034	0.5375	0.5323	0.5306	0.5355	0.5438	0.5145	0.5606			28	810	0.559	0.5616	0.5674	0.5379	0.5386	0.547	0.5281	0.5226	0.5378	0.5102	0.497	0.517	0.4833	0.4777	0.5109	0.4741	0.4713	0.5032	0.4798	0.4614
30	396.45	0.5264	0.4947	0.5254	0.5302	0.526	0.5304	0.5496	0.4898	0.538	0.5384	0.5455	0.5428	0.5393	0.535	0.5421	0.5391	0.5034	0.5371	0.5322	0.5302	0.535	0.5434	0.5142	0.5608			29	840	0.5583	0.5608	0.5666	0.5369	0.5374	0.546	0.5268	0.5214	0.5364	0.5072	0.4945	0.5141	0.4783	0.4726	0.5059	0.4687	0.4658	0.4984	0.4728	0.4552
31	410.12	0.526	0.4946	0.5254	0.5299	0.5255	0.5303	0.5494	0.4896	0.5378	0.5381	0.5451	0.5423	0.5387	0.5344	0.542	0.5388	0.5031	0.5367	0.5315	0.5298	0.5347	0.5434	0.5138	0.56			30	870	0.5578	0.5605	0.5664	0.536	0.5369	0.5452	0.5258	0.5202	0.5355	0.5045	0.4922	0.5112	0.4736	0.4682	0.5012	0.4639	0.4602	0.4937	0.4666	0.4495
32	423.78	0.5265	0.4948	0.5254	0.5298	0.5252	0.5302	0.549	0.4895	0.5373	0.5373	0.545	0.5421	0.5381	0.5341	0.5415	0.5384	0.5026	0.5363	0.531	0.5295	0.5343	0.543	0.5132	0.56			31	900	0.5571	0.5599	0.5659	0.5351	0.5358	0.5443	0.5245	0.5189	0.5338	0.502	0.4903	0.5086	0.4688	0.4636	0.4967	0.459	0.4549	0.4893	0.4602	0.4436
33	437.44	0.527	0.4949	0.5255	0.5296	0.525	0.5301	0.5486	0.4893	0.5372	0.5373	0.5451	0.5424	0.5384	0.5342	0.5415	0.5382	0.5024	0.5362	0.5306	0.5292	0.534	0.5428	0.5129	0.5594			32	930	0.5566	0.5596	0.5656	0.5344	0.5353	0.5437	0.5236	0.5175	0.5331	0.5001	0.4886	0.5067	0.4641	0.4594	0.4919	0.4543	0.4498	0.4843	0.4535	0.4378
34	451.11	0.5272	0.4949	0.5254	0.5295	0.5246	0.5299	0.5482	0.489	0.5368	0.5367	0.5447	0.5418	0.5379	0.5336	0.5407	0.5381	0.5019	0.5358	0.5302	0.5286	0.5336	0.542	0.5124	0.5592			33	960	0.5563	0.5592	0.5653	0.5336	0.5344	0.5427	0.5223	0.5163	0.532	0.4982	0.4872	0.5049	0.4595	0.4553	0.4875	0.4496	0.445	0.4798	0.447	0.4327
35	464.77	0.5273	0.4951	0.5259	0.5296	0.5244	0.5301	0.548	0.4889	0.5365	0.5366	0.5451	0.5418	0.5375	0.5331	0.5407	0.5374	0.5014	0.5353	0.5298	0.5284	0.5336	0.542	0.512	0.5578			34	990	0.5555	0.5585	0.5648	0.5329	0.5338	0.5421	0.5215	0.5154	0.531	0.4964	0.4857	0.5033	0.455	0.4517	0.4835	0.4453	0.4398	0.4753	0.4403	0.4272
36	478.43	0.5276	0.4951	0.5258	0.5293	0.5242	0.5299	0.5478	0.4884	0.5364	0.5359	0.5446	0.5411	0.5371	0.5327	0.5405	0.5372	0.5013	0.5353	0.5295	0.5277	0.5331	0.5412	0.5116	0.5585			35	1020	0.5552	0.5584	0.5646	0.5324	0.5331	0.5416	0.5201	0.5145	0.5299	0.4941	0.4842	0.5008	0.4509	0.448	0.4788	0.441	0.4347	0.4707	0.4341	0.4236
37	492.1	0.5276	0.4953	0.526	0.5296	0.5242	0.5296	0.5479	0.4882	0.5364	0.5357	0.5447	0.5412	0.5369	0.5325	0.5403	0.5371	0.5013	0.5351	0.5291	0.5276	0.5329	0.5414	0.5116	0.5589			36	1050	0.5548	0.5581	0.5643	0.5317	0.5325	0.5409	0.5194	0.5135	0.5292	0.4921	0.4828	0.499	0.447	0.4445	0.4745	0.4363	0.4295	0.4659	0.428	0.4171
38	505.76	0.5278	0.4955	0.5262	0.5295	0.5237	0.5295	0.5476	0.488	0.5362	0.5355	0.5443	0.5408	0.5367	0.5322	0.54	0.5368	0.5007	0.5347	0.5289	0.5272	0.5325	0.5407	0.5109	0.5585			37	1080	0.5547	0.5578	0.5642	0.5312	0.532	0.5403	0.5185	0.5126	0.5285	0.491	0.4818	0.498	0.4431	0.4417	0.4705	0.4324	0.4252	0.4613	0.4226	0.412
39	519.42	0.528	0.4957	0.5265	0.5296	0.5235	0.5294	0.5474	0.4878	0.5362	0.5352	0.5443	0.5406	0.5363	0.5319	0.5396	0.5365	0.5003	0.5346	0.5285	0.5268	0.5321	0.5402	0.5102	0.5588			38	1110	0.5545	0.5577	0.564	0.531	0.5319	0.5402	0.5184	0.512	0.5281	0.4897	0.4808	0.4967	0.4393	0.4389	0.4666	0.4285	0.421	0.4572	0.4168	0.4075
40	533.09	0.5282	0.4961	0.5267	0.5298	0.5234	0.5295	0.5475	0.4878	0.5363	0.5351	0.5444	0.5406	0.5362	0.5314	0.5394	0.5362	0.5001	0.5343	0.5285	0.5267	0.532	0.54	0.5098	0.5575			39	1140	0.5542	0.5575	0.5638	0.5298	0.5307	0.5388	0.5164	0.5108	0.5267	0.4877	0.4796	0.4947	0.435	0.4354	0.4623	0.424	0.4164	0.4521	0.4116	0.4027
41	546.75	0.5284	0.4962	0.5271	0.5297	0.5231	0.5295	0.5471	0.4876	0.5363	0.5346	0.5443	0.5402	0.5358	0.5312	0.5391	0.5357	0.5	0.5341	0.5282	0.5264	0.5318	0.5397	0.5094	0.5578			40	1170	0.5535	0.5568	0.5633	0.5291	0.5301	0.5381	0.5156	0.51	0.5258	0.4864	0.4787	0.4934	0.4319	0.4331	0.4586	0.4209	0.4132	0.4482	0.4081	0.3988
42	560.41	0.5284	0.4965	0.5271	0.5301	0.523	0.5295	0.5469	0.4874	0.5361	0.5344	0.544	0.5399	0.5355	0.5308	0.5387	0.5358	0.4997	0.5339	0.5276	0.5261	0.5314	0.5391	0.5088	0.556			41	1200	0.5533	0.5566	0.5631	0.5286	0.5297	0.5377	0.5149	0.5096	0.5252	0.4846	0.4776	0.4916	0.4287	0.4303	0.4549	0.417	0.4092	0.4435	0.4039	0.3946
43	574.08	0.5288	0.4965	0.5272	0.53	0.5229	0.5293	0.5472	0.4872	0.5365	0.5342	0.5441	0.5396	0.5351	0.5303	0.5387	0.5355	0.4996	0.5336	0.5274	0.5256	0.5311	0.5386	0.5083	0.5554			42	1230	0.5529	0.5562	0.5631	0.5283	0.5293	0.5376	0.5145	0.5089	0.5248	0.4839	0.477	0.491	0.4259	0.4286	0.4519	0.4135	0.4058	0.44	0.4005	0.3909
44	587.74	0.5288	0.4967	0.5275	0.5301	0.5228	0.5292	0.547	0.4873	0.5364	0.5341	0.5438	0.5396	0.5346	0.53	0.5382	0.5351	0.4992	0.5331	0.527	0.5254	0.5308	0.5382	0.5078	0.5552			43	1260	0.5532	0.5564	0.5629	0.5276	0.5286	0.5369	0.5134	0.5082	0.5238	0.4821	0.476	0.4892	0.423	0.4263	0.4487	0.4099	0.4025	0.436	0.3962	0.3865
45	601.4	0.5289	0.497	0.5276	0.5303	0.5227	0.5293	0.5465	0.4872	0.5361	0.5338	0.5438	0.5392	0.5344	0.5299	0.538	0.5348	0.499	0.5327	0.5266	0.5251	0.5304	0.5378	0.5073	0.5548			44	1290	0.5526	0.556	0.5626	0.5272	0.5282	0.5366	0.5126	0.5074	0.5232	0.4811	0.4753	0.4883	0.4207	0.4248	0.4459	0.4062	0.3993	0.4319	0.3916	0.3828
46	615.07	0.5293	0.4977	0.5282	0.5307	0.5229	0.5295	0.5469	0.4872	0.5366	0.5337	0.5441	0.5395	0.5345	0.5297	0.5381	0.5347	0.4989	0.5327	0.5267	0.5249	0.5303	0.5375	0.5071	0.5547			45	1320	0.5521	0.5555	0.5622	0.5265	0.5274	0.5356	0.5118	0.5068	0.5223	0.4797	0.4744	0.487	0.4181	0.4225	0.4425	0.4031	0.397	0.4287	0.3869	0.3791
47	628.73	0.5294	0.4979	0.5281	0.5308	0.5227	0.5293	0.5466	0.4869	0.5362	0.5335	0.5438	0.539	0.5339	0.5294	0.5377	0.5346	0.4987	0.5324	0.5262	0.5247	0.53	0.5369	0.5067	0.554			46	1350	0.5524	0.5557	0.5625	0.5259	0.5271	0.5352	0.511	0.5063	0.5216	0.4786	0.4736	0.486	0.4157	0.4209	0.4398	0.3994	0.3939	0.4247	0.3827	0.3755
48	642.39	0.5295	0.4984	0.5282	0.531	0.5225	0.5296	0.5466	0.4866	0.5361	0.5332	0.5439	0.5388	0.5337	0.5294	0.5376	0.534	0.4982	0.5321	0.5256	0.5242	0.5299	0.5365	0.5062	0.5535			47	1380	0.552	0.5552	0.5621	0.5254	0.5264	0.5345	0.5101	0.5055	0.5206	0.4774	0.4726	0.4847	0.4131	0.4186	0.4367	0.3958	0.3904	0.4208	0.3787	0.3718
49	656.06	0.5297	0.4986	0.5284	0.5311	0.5229	0.5296	0.5467	0.4865	0.5364	0.5332	0.5435	0.5386	0.5334	0.5291	0.5373	0.534	0.4981	0.532	0.5253	0.5237	0.5294	0.5359	0.5056	0.5533			48	1410	0.5517	0.555	0.562	0.525	0.5262	0.5342	0.5097	0.505	0.5203	0.4761	0.472	0.4836	0.4108	0.4169	0.4342	0.393	0.3877	0.4174	0.3754	0.3684
50	669.72	0.5297	0.4988	0.5284	0.5313	0.5228	0.5296	0.5467	0.4868	0.5361	0.5329	0.5436	0.5383	0.5334	0.529	0.5373	0.5336	0.498	0.5319	0.525	0.5233	0.5292	0.5356	0.505	0.5541			49	1440	0.5518	0.5552	0.5621	0.5248	0.5262	0.5343	0.5092	0.5047	0.52	0.4752	0.4717	0.4829	0.4089	0.416	0.4319	0.3901	0.3856	0.4141	0.3724	0.3651
51	683.38	0.5303	0.4993	0.5284	0.5314	0.523	0.5295	0.5469	0.4866	0.5361	0.5329	0.5433	0.5381	0.5331	0.5289	0.5371	0.5336	0.4979	0.5315	0.525	0.5233	0.5289	0.5353	0.5045	0.5549			50	1470	0.5516	0.5549	0.5618	0.5244	0.5259	0.5337	0.5084	0.504	0.5193	0.4746	0.471	0.4822	0.407	0.4146	0.4301	0.3874	0.3836	0.4111	0.3699	0.362
52	697.05	0.5305	0.4998	0.5289	0.5315	0.523	0.5298	0.5468	0.4865	0.5357	0.5328	0.5436	0.5378	0.5329	0.5285	0.5367	0.5335	0.4976	0.5315	0.5244	0.5229	0.5287	0.5353	0.5039	0.5558			51	1500	0.5513	0.5548	0.5616	0.524	0.5254	0.5335	0.508	0.5036	0.5188	0.4734	0.4705	0.4813	0.4053	0.4137	0.4276	0.3845	0.381	0.4077	0.3674	0.3587
53	710.71	0.5307	0.5002	0.529	0.5316	0.5229	0.5297	0.547	0.4865	0.5355	0.5327	0.5432	0.5376	0.5327	0.5282	0.5367	0.5332	0.4972	0.5311	0.5239	0.5228	0.5285	0.5348	0.5035	0.5544			52	1530	0.551	0.5543	0.5616	0.5234	0.5246	0.5328	0.507	0.5032	0.518	0.472	0.4698	0.4801	0.4033	0.4121	0.4253	0.3818	0.379	0.4042	0.3644	0.3558
54	724.37	0.5311	0.5004	0.5295	0.5319	0.523	0.5298	0.5471	0.4862	0.5354	0.5326	0.5431	0.5375	0.5324	0.5281	0.5365	0.533	0.4971	0.5309	0.5237	0.5225	0.5283	0.5343	0.5032	0.5526			53	1560	0.5509	0.5544	0.5614	0.523	0.5244	0.5324	0.5062	0.5025	0.5174	0.4713	0.4693	0.4798	0.4018	0.4111	0.4234	0.379	0.3767	0.4014	0.3611	0.3528
55	738.04	0.5315	0.5008	0.53	0.532	0.5231	0.5297	0.5471	0.4862	0.5351	0.5324	0.5431	0.537	0.5322	0.528	0.5362	0.5324	0.4968	0.5305	0.5234	0.5223	0.5279	0.534	0.5026	0.5512			54	1590	0.5507	0.5542	0.5613	0.5226	0.524	0.5321	0.5056	0.5024	0.517	0.4702	0.4686	0.4787	0.4005	0.41	0.4216	0.377	0.3749	0.3985	0.3581	0.3497
56	751.7	0.5316	0.5011	0.5305	0.5319	0.5233	0.5299	0.5469	0.4863	0.535	0.5321	0.5429	0.5367	0.5318	0.5276	0.5359	0.5322	0.4964	0.5304	0.5229	0.5221	0.5277	0.5335	0.502	0.5509			55	1620	0.5506	0.5541	0.5614	0.5224	0.5238	0.532	0.5051	0.5021	0.5166	0.4697	0.4682	0.478	0.3995	0.4094	0.4205	0.3758	0.3734	0.3963	0.3556	0.3477
57	765.36	0.5319	0.5014	0.531	0.5323	0.5236	0.5301	0.547	0.4862	0.5348	0.5321	0.5429	0.5364	0.5317	0.5276	0.5359	0.532	0.4962	0.5301	0.5227	0.522	0.5275	0.5334	0.5017	0.55			56	1650	0.5507	0.5541	0.5612	0.522	0.5235	0.5317	0.5046	0.5017	0.5159	0.4684	0.4678	0.4772	0.398	0.4082	0.4185	0.3738	0.3714	0.3932	0.3521	0.3447
58	779.03	0.5323	0.5016	0.5312	0.5326	0.5234	0.5302	0.5467	0.486	0.5343	0.532	0.5425	0.5364	0.5315	0.5272	0.5355	0.5316	0.4958	0.5298	0.522	0.5216	0.5272	0.5327	0.5011	0.55			57	1680	0.5501	0.5536	0.5609	0.5214	0.5229	0.531	0.5039	0.5011	0.5153	0.4677	0.467	0.4763	0.3968	0.4069	0.4171	0.3723	0.3697	0.3912	0.349	0.3417
59	792.69	0.5326	0.5019	0.5316	0.5328	0.5236	0.5303	0.5469	0.4862	0.5343	0.5314	0.5426	0.5359	0.5314	0.5271	0.5354	0.5314	0.4958	0.5299	0.522	0.5215	0.5276	0.5323	0.5006	0.5503			58	1710	0.5501	0.5537	0.5608	0.5213	0.5231	0.5308	0.5037	0.5009	0.515	0.467	0.4666	0.4758	0.3961	0.4061	0.4156	0.3707	0.368	0.389	0.3456	0.3388
60	806.35	0.5329	0.5021	0.5321	0.5328	0.5239	0.5304	0.547	0.4862	0.5339	0.5315	0.5424	0.5357	0.5313	0.5269	0.5354	0.5314	0.4956	0.53	0.5216	0.5213	0.5274	0.532	0.5004	0.5505			59	1740	0.5502	0.5538	0.5609	0.5212	0.5228	0.5307	0.5034	0.5008	0.5145	0.4663	0.4662	0.4753	0.3949	0.4049	0.4141	0.3685	0.3659	0.3868	0.3427	0.3359
61	820.02	0.5328	0.5022	0.5324	0.5329	0.5237	0.5304	0.5469	0.4859	0.5335	0.5312	0.5422	0.5354	0.5308	0.5267	0.5351	0.5307	0.495	0.5295	0.5209	0.521	0.5267	0.5317	0.4998	0.5514			60	1770	0.5501	0.5538	0.5609	0.5206	0.5224	0.5305	0.5029	0.5005	0.5142	0.466	0.466	0.4751	0.3938	0.4045	0.4132	0.3674	0.3641	0.3846	0.3399	0.3333
62	833.69	0.5332	0.5025	0.5331	0.5332	0.5238	0.5309	0.5468	0.4862	0.5338	0.5311	0.5423	0.5353	0.5307	0.5264	0.5349	0.5308	0.4952	0.5294	0.5207	0.5208	0.5268	0.5312	0.4996	0.5501			61	1800	0.5498	0.5535	0.5609	0.5204	0.522	0.5301	0.5021	0.5001	0.5136	0.465	0.4656	0.474	0.3924	0.4034	0.4119	0.3664	0.3627	0.383	0.3376	0.3308
63	847.37	0.5335	0.5032	0.5333	0.5334	0.5241	0.531	0.5469	0.4863	0.5334	0.531	0.5425	0.5353	0.5307	0.5263	0.5346	0.5303	0.495	0.5291	0.5205	0.5205	0.5267	0.5307	0.4992	0.5503			62	1830	0.5495	0.553	0.5608	0.5204	0.5222	0.53	0.5021	0.4997	0.5135	0.4648	0.4654	0.4742	0.3915	0.4031	0.4112	0.3652	0.3614	0.3809	0.3349	0.3284
64	861.03	0.5336	0.5033	0.5337	0.5335	0.5241	0.5309	0.5469	0.4862	0.5335	0.5306	0.542	0.535	0.5302	0.5259	0.5342	0.5297	0.4941	0.5285	0.5201	0.5201	0.5265	0.5302	0.4984	0.5484			63	1860	0.5493	0.553	0.5603	0.5199	0.5216	0.5297	0.5015	0.4994	0.5131	0.4639	0.4646	0.4734	0.3908	0.4024	0.41	0.364	0.3599	0.3792	0.3327	0.326
65	874.7	0.534	0.5038	0.5345	0.5339	0.5247	0.5317	0.547	0.4864	0.5337	0.5304	0.542	0.5348	0.5301	0.5257	0.5342	0.5297	0.4943	0.5283	0.52	0.5199	0.5262	0.5298	0.4983	0.5484			64	1890	0.5493	0.553	0.5606	0.5198	0.5214	0.5294	0.501	0.4995	0.5127	0.4633	0.4645	0.4729	0.39	0.4017	0.4088	0.362	0.3586	0.3771	0.3306	0.3237
66	888.36	0.5341	0.5038	0.5347	0.5336	0.5245	0.5315	0.5467	0.4864	0.5334	0.5306	0.5422	0.5349	0.5298	0.5253	0.5341	0.5294	0.4939	0.5284	0.5195	0.5195	0.5262	0.5295	0.4978	0.5486			65	1920	0.5493	0.553	0.5605	0.5195	0.5212	0.5291	0.5006	0.4992	0.5124	0.4629	0.464	0.4727	0.3891	0.4009	0.4081	0.3607	0.3572	0.3755	0.3286	0.3214
67	902.02	0.5345	0.504	0.5351	0.5337	0.5243	0.5311	0.5467	0.4865	0.5331	0.5304	0.542	0.5348	0.5296	0.5252	0.534	0.529	0.4938	0.528	0.5192	0.5192	0.5261	0.5289	0.4974	0.5486			66	1950	0.5493	0.5528	0.5608	0.5193	0.521	0.5289	0.5001	0.499	0.512	0.4619	0.4634	0.4717	0.3884	0.3998	0.4063	0.3589	0.3557	0.3732	0.3264	0.3189
68	915.69	0.5347	0.5044	0.5353	0.5339	0.5245	0.5314	0.5468	0.4866	0.5332	0.5301	0.542	0.5346	0.5295	0.525	0.5338	0.5289	0.4932	0.5278	0.5187	0.5188	0.5259	0.5285	0.4968	0.5485			67	1980	0.5492	0.5527	0.5607	0.5191	0.5209	0.5288	0.4998	0.4988	0.5119	0.4617	0.4631	0.4717	0.3879	0.3993	0.4061	0.3578	0.3551	0.3718	0.325	0.3174
69	929.35	0.5354	0.5052	0.5358	0.534	0.5247	0.5315	0.5465	0.4864	0.5334	0.53	0.5418	0.5344	0.5294	0.5251	0.5336	0.5286	0.4931	0.5278	0.5184	0.5187	0.526	0.5278	0.4965	0.5482			68	2010	0.5493	0.5528	0.5605	0.519	0.5207	0.5286	0.4995	0.4987	0.5115	0.4611	0.4625	0.4711	0.3869	0.3979	0.4048	0.3559	0.3536	0.3698	0.3228	0.3155
70	943.01	0.536	0.5055	0.5363	0.5345	0.5248	0.5319	0.5468	0.4863	0.5333	0.5299	0.5422	0.5345	0.5292	0.5248	0.5334	0.5282	0.493	0.5274	0.5181	0.5184	0.5254	0.5274	0.4961	0.5483			69	2040	0.549	0.5525	0.5607	0.5186	0.5205	0.5284	0.499	0.4984	0.5111	0.4609	0.4623	0.4709	0.3864	0.3971	0.4042	0.354	0.3521	0.3682	0.3209	0.3136
71	956.68	0.5358	0.5053	0.5367	0.5347	0.5249	0.532	0.5465	0.4864	0.5332	0.5297	0.5418	0.5344	0.5287	0.5246	0.5331	0.528	0.4925	0.527	0.518	0.5181	0.5254	0.5273	0.4958	0.5485			70	2070	0.5489	0.5524	0.5605	0.5185	0.5203	0.5282	0.4989	0.4983	0.5111	0.4604	0.462	0.4704	0.3855	0.3965	0.4037	0.3528	0.3512	0.3673	0.3191	0.3125
72	970.34	0.5361	0.5056	0.537	0.5349	0.5249	0.5318	0.5462	0.4863	0.533	0.5296	0.5417	0.5345	0.5284	0.5244	0.5328	0.5275	0.4925	0.5268	0.5175	0.5177	0.5251	0.5267	0.4951	0.549			71	2100	0.5489	0.5524	0.5605	0.5182	0.52	0.5279	0.4984	0.4982	0.5105	0.4596	0.4614	0.4701	0.385	0.3955	0.4029	0.3515	0.35	0.3658	0.3173	0.3112
73	984	0.5363	0.5062	0.5377	0.5349	0.525	0.5321	0.5463	0.4862	0.5328	0.5295	0.5417	0.534	0.5283	0.5243	0.5328	0.5273	0.4919	0.5266	0.517	0.5173	0.5249	0.5259	0.4947	0.5486			72	2130	0.5487	0.5522	0.5604	0.518	0.52	0.5279	0.4982	0.498	0.5105	0.4594	0.4609	0.4699	0.3843	0.3949	0.4026	0.3495	0.3488	0.3643	0.3162	0.3096
74	997.67	0.5367	0.5066	0.5382	0.5353	0.5253	0.5324	0.5465	0.4864	0.5331	0.5296	0.5419	0.534	0.5285	0.524	0.5329	0.5274	0.4918	0.5267	0.517	0.5172	0.5248	0.5258	0.4946	0.5486			73	2160	0.5487	0.5521	0.5605	0.5182	0.5203	0.528	0.4983	0.498	0.5109	0.4595	0.4608	0.4699	0.3838	0.3946	0.4026	0.3486	0.3478	0.3634	0.3158	0.3082
75	1011.33	0.5368	0.5068	0.5384	0.5351	0.5253	0.5325	0.5464	0.4862	0.5331	0.5292	0.5419	0.5339	0.5281	0.5237	0.5326	0.527	0.4916	0.5262	0.5168	0.5169	0.5244	0.5255	0.4941	0.5483			74	2190	0.5485	0.552	0.5602	0.5175	0.5197	0.5275	0.4971	0.4976	0.5098	0.4584	0.4599	0.4689	0.3825	0.3928	0.4009	0.3471	0.3459	0.362	0.3145	0.3064
76	1024.99	0.5375	0.507	0.5387	0.5359	0.5256	0.5331	0.5463	0.486	0.5331	0.529	0.5418	0.5336	0.5276	0.5234	0.532	0.5265	0.4912	0.526	0.5163	0.5164	0.5239	0.5247	0.4937	0.5478			75	2220	0.5484	0.5522	0.5604	0.5175	0.5198	0.5276	0.4973	0.4976	0.5099	0.4588	0.4597	0.4693	0.3823	0.3926	0.4013	0.3459	0.345	0.3611	0.3133	0.3046
77	1038.66	0.538	0.5074	0.5391	0.536	0.5256	0.533	0.5462	0.486	0.533	0.529	0.5416	0.5336	0.5277	0.5234	0.5318	0.5262	0.491	0.5261	0.5163	0.5162	0.5238	0.5246	0.4933	0.5465			76	2250	0.5486	0.5523	0.5604	0.5176	0.5197	0.5276	0.4971	0.4975	0.5098	0.4585	0.4593	0.4691	0.3817	0.3918	0.4006	0.3448	0.3436	0.3601	0.3118	0.303
78	1052.32	0.5381	0.5073	0.5392	0.5354	0.5255	0.5327	0.5457	0.4857	0.5326	0.5287	0.5413	0.5332	0.5273	0.5232	0.5318	0.5258	0.4905	0.5254	0.5156	0.5156	0.5232	0.5239	0.4928	0.5457			77	2280	0.5485	0.5522	0.5602	0.5174	0.5198	0.5275	0.4972	0.4975	0.5099	0.4587	0.459	0.4689	0.3812	0.3913	0.4007	0.3437	0.3426	0.3594	0.3106	0.3015
79	1065.98	0.5383	0.5077	0.5396	0.5357	0.5256	0.5329	0.5459	0.4858	0.5327	0.5285	0.5413	0.5329	0.5272	0.523	0.5313	0.5257	0.4905	0.5253	0.5153	0.5153	0.5232	0.524	0.4923	0.5453			78	2310	0.5486	0.5523	0.5603	0.5173	0.5195	0.5272	0.4966	0.4972	0.5092	0.4578	0.4586	0.4685	0.3808	0.3902	0.3995	0.3422	0.3413	0.3581	0.3088	0.2994
80	1079.66	0.5385	0.508	0.5399	0.5355	0.5258	0.533	0.5458	0.4859	0.5325	0.5283	0.5412	0.533	0.527	0.5227	0.5312	0.5252	0.4901	0.525	0.5153	0.5148	0.5226	0.5233	0.4921	0.5443			79	2340	0.5483	0.552	0.56	0.5171	0.5195	0.5272	0.4967	0.497	0.5095	0.4579	0.4582	0.4687	0.3798	0.3894	0.3997	0.3411	0.3401	0.3574	0.307	0.2975
81	1093.32	0.5392	0.5085	0.5402	0.5359	0.5258	0.533	0.5454	0.4858	0.5323	0.5281	0.5411	0.533	0.5268	0.5224	0.5311	0.5248	0.4901	0.5248	0.5149	0.5148	0.5224	0.5233	0.4916	0.5441			80	2370	0.5483	0.5516	0.5599	0.5166	0.5192	0.5269	0.496	0.4968	0.5088	0.4573	0.4576	0.4678	0.3788	0.3881	0.3985	0.3393	0.338	0.3561	0.3053	0.2949
82	1106.99	0.5394	0.5087	0.5407	0.5361	0.5259	0.5334	0.5456	0.486	0.5326	0.528	0.5412	0.533	0.5267	0.5223	0.531	0.5246	0.4897	0.5244	0.5148	0.5142	0.522	0.5225	0.4911	0.5433			81	2400	0.5482	0.5514	0.5596	0.5166	0.519	0.5268	0.4959	0.4964	0.5088	0.4573	0.4572	0.4676	0.3778	0.3873	0.3989	0.3389	0.337	0.356	0.3038	0.2926
83	1120.65	0.5395	0.5087	0.5409	0.5362	0.526	0.5338	0.5459	0.4859	0.5322	0.5278	0.541	0.5327	0.5262	0.522	0.5304	0.5241	0.4895	0.5243	0.5142	0.514	0.5216	0.5223	0.4911	0.5422			82	2430	0.548	0.5515	0.5598	0.5165	0.519	0.5268	0.4958	0.4965	0.5091	0.4571	0.4566	0.4678	0.3774	0.3867	0.3986	0.3379	0.3362	0.3552	0.3019	0.29
84	1134.31	0.5399	0.5087	0.5413	0.5358	0.526	0.5335	0.5454	0.4859	0.5325	0.5277	0.5408	0.5324	0.526	0.5221	0.5301	0.524	0.4892	0.524	0.514	0.5135	0.5212	0.5219	0.4908	0.542			83	2460	0.548	0.5515	0.5597	0.5164	0.5188	0.5266	0.4955	0.4963	0.5088	0.457	0.4562	0.4674	0.377	0.386	0.3982	0.3371	0.335	0.3544	0.3	0.2871
85	1147.98	0.5403	0.5095	0.5418	0.5363	0.5263	0.5338	0.5454	0.4859	0.5324	0.5276	0.5407	0.5325	0.526	0.5218	0.5302	0.5236	0.4891	0.5239	0.5138	0.5133	0.5209	0.5215	0.4907	0.5417			84	2490	0.5477	0.5511	0.5594	0.5162	0.5187	0.5263	0.4953	0.4959	0.5087	0.457	0.4557	0.4675	0.3759	0.3848	0.3982	0.3363	0.3341	0.3542	0.2976	0.2844
86	1161.64	0.5405	0.5094	0.5421	0.5364	0.5264	0.534	0.5451	0.4856	0.5325	0.5275	0.5405	0.5322	0.5255	0.5214	0.5298	0.5231	0.4888	0.5234	0.5136	0.5129	0.5206	0.521	0.49	0.5411			85	2520	0.5476	0.5512	0.5594	0.5163	0.5187	0.5264	0.4952	0.4959	0.5087	0.4569	0.4551	0.4675	0.3758	0.3841	0.3982	0.3352	0.333	0.3539	0.2957	0.2819
87	1175.3	0.5408	0.5096	0.5427	0.5366	0.5265	0.5338	0.545	0.4857	0.5323	0.5273	0.5402	0.5318	0.5251	0.5211	0.5295	0.5226	0.4883	0.5229	0.5131	0.512	0.5202	0.5204	0.4897	0.5408			86	2550	0.5478	0.5513	0.5596	0.5165	0.5188	0.5267	0.4952	0.4959	0.5088	0.4569	0.4548	0.4673	0.3756	0.3832	0.3979	0.3341	0.3319	0.3535	0.2933	0.2796
88	1188.97	0.5414	0.51	0.5431	0.5365	0.5266	0.5342	0.5452	0.4859	0.5326	0.5272	0.5403	0.5322	0.525	0.521	0.5296	0.5225	0.4882	0.523	0.5128	0.512	0.5199	0.5199	0.4895	0.5404			87	2580	0.5477	0.5515	0.5596	0.5167	0.5189	0.5269	0.4954	0.4959	0.5089	0.4575	0.4543	0.4678	0.3755	0.3827	0.3986	0.3335	0.3312	0.3538	0.2913	0.277
89	1202.63	0.5417	0.5103	0.5434	0.5369	0.5265	0.5344	0.5452	0.4857	0.5324	0.5274	0.5404	0.532	0.525	0.5209	0.5295	0.5222	0.4881	0.5227	0.5127	0.5115	0.5196	0.5202	0.4891	0.5405			88	2610	0.5475	0.5511	0.5593	0.5161	0.5183	0.5263	0.4947	0.4953	0.5082	0.4567	0.4535	0.4669	0.3739	0.381	0.3977	0.3318	0.3292	0.3526	0.2886	0.2746
90	1216.29	0.5417	0.5104	0.5435	0.5368	0.5267	0.5342	0.5447	0.4855	0.5323	0.527	0.5402	0.5314	0.5245	0.5207	0.5288	0.5216	0.4879	0.5223	0.512	0.5111	0.5194	0.5194	0.4885	0.5401			89	2640	0.5475	0.5511	0.5595	0.5161	0.5186	0.5264	0.4947	0.4951	0.5082	0.4568	0.4529	0.467	0.3734	0.3801	0.3974	0.3305	0.3281	0.3522	0.2866	0.2725
91	1229.96	0.5418	0.5109	0.5438	0.537	0.5267	0.5344	0.5449	0.4857	0.5324	0.5269	0.5399	0.5313	0.5241	0.5205	0.5286	0.5215	0.4877	0.522	0.5118	0.5108	0.5193	0.519	0.4881	0.5403			90	2670	0.5472	0.5509	0.5592	0.516	0.5183	0.5261	0.4942	0.4948	0.5082	0.4566	0.4523	0.4668	0.3717	0.3788	0.3973	0.3291	0.3265	0.352	0.2844	0.2706
92	1243.62	0.5425	0.5111	0.5439	0.5374	0.5267	0.5351	0.5452	0.4857	0.5326	0.5268	0.5401	0.5314	0.5237	0.5205	0.5283	0.521	0.4873	0.5215	0.5115	0.5105	0.5191	0.5185	0.4879	0.5404			91	2700	0.5469	0.5505	0.5587	0.5159	0.5181	0.526	0.4943	0.4942	0.5082	0.4568	0.4517	0.4669	0.371	0.3778	0.3981	0.3283	0.3258	0.3521	0.2824	0.2683
93	1257.28	0.5425	0.5114	0.5444	0.5371	0.5267	0.535	0.5447	0.4856	0.5324	0.5262	0.5398	0.5312	0.5235	0.5199	0.528	0.5207	0.4869	0.5211	0.5112	0.5099	0.5187	0.5181	0.4875	0.54			92	2730	0.547	0.5507	0.559	0.5158	0.5181	0.5261	0.4941	0.4939	0.5079	0.4566	0.451	0.4667	0.3708	0.3768	0.3975	0.3271	0.3248	0.3517	0.2805	0.2671
94	1270.95	0.543	0.5115	0.5447	0.5368	0.527	0.5347	0.5442	0.4856	0.5323	0.5261	0.5397	0.5309	0.5232	0.5197	0.528	0.5204	0.4869	0.5209	0.5109	0.5097	0.5185	0.5177	0.4872	0.54			93	2760	0.5468	0.5506	0.559	0.5157	0.518	0.526	0.4938	0.4936	0.508	0.4566	0.4504	0.4668	0.3699	0.3753	0.3974	0.3258	0.3236	0.3517	0.2786	0.2658
95	1284.61	0.5429	0.5114	0.5448	0.5371	0.5271	0.5353	0.5446	0.4859	0.5324	0.5263	0.5396	0.531	0.5229	0.5199	0.5277	0.5199	0.4864	0.521	0.5106	0.5094	0.518	0.5173	0.4866	0.5402			94	2790	0.5467	0.5507	0.5591	0.516	0.5183	0.5261	0.4939	0.4934	0.5081	0.457	0.45	0.467	0.3697	0.3744	0.3974	0.3247	0.3228	0.3521	0.2773	0.2643
96	1298.27	0.5431	0.5118	0.5453	0.537	0.5273	0.5355	0.5447	0.4858	0.5324	0.5261	0.5394	0.5308	0.5225	0.5197	0.5275	0.5197	0.4864	0.5205	0.5104	0.509	0.5179	0.5169	0.4865	0.54			95	2820	0.5463	0.5504	0.5589	0.5155	0.5177	0.5258	0.4932	0.4927	0.5078	0.4563	0.4491	0.4664	0.3679	0.3726	0.3969	0.3225	0.321	0.3511	0.2756	0.2636
97	1311.94	0.5434	0.5122	0.5457	0.5372	0.5272	0.5354	0.5445	0.4857	0.5327	0.526	0.5392	0.5308	0.5223	0.5196	0.5271	0.5193	0.486	0.52	0.51	0.5088	0.5176	0.5166	0.4866	0.5393			96	2850	0.5461	0.5501	0.5589	0.5153	0.5174	0.5257	0.493	0.492	0.5075	0.4564	0.4487	0.4664	0.3669	0.3712	0.397	0.3205	0.3193	0.3506	0.2744	0.2626
98	1325.6	0.5435	0.5125	0.5462	0.5373	0.5272	0.5355	0.5444	0.4861	0.5327	0.5258	0.5392	0.5307	0.5222	0.5197	0.5266	0.519	0.4859	0.5199	0.5096	0.5088	0.5175	0.5163	0.4861	0.5393			97	2880	0.546	0.5501	0.5587	0.5152	0.5174	0.5257	0.4929	0.4917	0.5075	0.4562	0.4481	0.4663	0.3663	0.37	0.3966	0.3187	0.318	0.3509	0.2733	0.2617
99	1339.26	0.5439	0.5128	0.5462	0.5373	0.5273	0.5354	0.5443	0.4862	0.5326	0.5258	0.5389	0.5305	0.5217	0.5193	0.526	0.5185	0.4857	0.5195	0.5094	0.5082	0.5172	0.5158	0.4861	0.5392			98	2910	0.5458	0.5497	0.5586	0.5149	0.5172	0.5255	0.4925	0.4911	0.5073	0.4559	0.4476	0.466	0.3653	0.3685	0.3964	0.3165	0.3161	0.3508	0.2721	0.2613
100	1352.93	0.5437	0.513	0.546	0.537	0.5273	0.5352	0.544	0.4858	0.5323	0.5253	0.5386	0.5301	0.5216	0.5188	0.5257	0.5181	0.4853	0.5191	0.5089	0.508	0.5168	0.5155	0.4854	0.5387			99	2940	0.5457	0.5498	0.5588	0.5146	0.517	0.5254	0.4924	0.4909	0.5071	0.4558	0.4472	0.4656	0.3644	0.3671	0.3961	0.3142	0.3142	0.3506	0.2714	0.2613
101	1366.59	0.5438	0.5136	0.5466	0.5371	0.5271	0.5352	0.5439	0.4858	0.5321	0.5255	0.5388	0.5299	0.5213	0.5186	0.5255	0.5175	0.4849	0.5187	0.5085	0.5073	0.5162	0.5148	0.4851	0.5386			100	2970	0.5454	0.5496	0.5586	0.5141	0.5168	0.5252	0.4921	0.4904	0.5069	0.4555	0.4465	0.4657	0.3632	0.366	0.3959	0.3121	0.3121	0.3508	0.2707	0.2612
102	1380.26	0.5445	0.5142	0.5472	0.5377	0.5274	0.5354	0.544	0.4863	0.5323	0.5252	0.5388	0.5297	0.5213	0.5183	0.5253	0.5173	0.4847	0.5186	0.5083	0.5073	0.5164	0.5144	0.4849	0.5386			101	3000	0.545	0.5492	0.5583	0.5135	0.5164	0.5249	0.4917	0.49	0.5066	0.4553	0.4459	0.4651	0.3618	0.3647	0.3956	0.3098	0.3102	0.3509	0.27	0.2607
103	1393.92	0.5444	0.5143	0.5473	0.5373	0.5274	0.5355	0.5435	0.486	0.5322	0.5247	0.5385	0.5298	0.5208	0.518	0.5248	0.517	0.4847	0.5184	0.508	0.507	0.5163	0.514	0.4843	0.5382			102	3030	0.5449	0.5491	0.558	0.5132	0.5161	0.5247	0.4911	0.4896	0.5062	0.4551	0.4454	0.465	0.3606	0.3638	0.3953	0.3078	0.3085	0.3511	0.2693	0.2607
104	1407.58	0.5446	0.515	0.5478	0.5375	0.5281	0.5357	0.5436	0.4863	0.5323	0.525	0.5384	0.5296	0.5205	0.5176	0.5247	0.5165	0.4842	0.5182	0.508	0.5067	0.5159	0.5137	0.4842	0.5381			103	3060	0.5448	0.5491	0.558	0.5128	0.5162	0.5249	0.4909	0.4893	0.5062	0.455	0.4449	0.4649	0.3593	0.3629	0.3954	0.3056	0.3068	0.351	0.2689	0.2602
105	1421.24	0.545	0.5153	0.5481	0.5375	0.5282	0.5359	0.5434	0.4861	0.5322	0.5249	0.5383	0.5291	0.5202	0.5174	0.5242	0.5159	0.4839	0.5176	0.5076	0.506	0.5154	0.5132	0.4839	0.5375			104	3090	0.5445	0.5488	0.5577	0.5122	0.5159	0.5247	0.4902	0.4887	0.5059	0.4546	0.4443	0.4642	0.3578	0.3621	0.395	0.3038	0.3052	0.3503	0.2689	0.2596
106	1434.91	0.5452	0.5155	0.5484	0.5373	0.5282	0.5357	0.5432	0.4861	0.5321	0.5249	0.5379	0.5294	0.5199	0.5173	0.524	0.5158	0.4839	0.5176	0.5074	0.5062	0.5153	0.5128	0.4836	0.5372			105	3120	0.5445	0.5487	0.5578	0.5121	0.5157	0.5248	0.4899	0.4885	0.5058	0.454	0.444	0.4638	0.3569	0.3616	0.3945	0.3023	0.3038	0.3503	0.2687	0.2594
107	1448.57	0.5455	0.5158	0.5489	0.5373	0.5285	0.5359	0.5431	0.4863	0.532	0.5248	0.538	0.5289	0.5199	0.5173	0.5239	0.5154	0.4834	0.5173	0.5072	0.506	0.5152	0.5125	0.4834	0.5367			106	3150	0.5442	0.5487	0.5576	0.5118	0.5154	0.5245	0.4896	0.4881	0.5057	0.4535	0.4434	0.4632	0.3556	0.3609	0.394	0.3007	0.3023	0.3503	0.2686	0.2592
108	1462.23	0.5457	0.5162	0.5489	0.5372	0.5286	0.536	0.5429	0.4861	0.5319	0.5246	0.5378	0.5287	0.5195	0.517	0.5234	0.5147	0.4832	0.5174	0.5068	0.5055	0.5149	0.5116	0.4829	0.5361			107	3180	0.544	0.5482	0.5573	0.5115	0.5149	0.5243	0.4892	0.4877	0.5054	0.4529	0.443	0.4628	0.3543	0.3603	0.3935	0.2996	0.301	0.3501	0.2681	0.2589
109	1475.9	0.5461	0.5168	0.5494	0.5374	0.5291	0.536	0.543	0.4863	0.5321	0.5245	0.538	0.5288	0.5196	0.5169	0.5231	0.5147	0.4832	0.5174	0.5066	0.5055	0.5149	0.5115	0.4824	0.5355			108	3210	0.5436	0.5479	0.5574	0.5114	0.5145	0.5242	0.4889	0.4871	0.5053	0.4524	0.4425	0.4626	0.3535	0.3597	0.393	0.2985	0.2999	0.3501	0.2677	0.2582
110	1489.56	0.5463	0.517	0.5494	0.5373	0.5292	0.5359	0.5427	0.4862	0.5319	0.5246	0.5378	0.5288	0.5193	0.5166	0.5225	0.5142	0.4829	0.5163	0.5063	0.5049	0.5142	0.5106	0.4821	0.535			109	3240	0.5434	0.5476	0.5571	0.5111	0.5142	0.524	0.4883	0.487	0.505	0.4516	0.4423	0.462	0.3526	0.3595	0.3919	0.2973	0.2986	0.3499	0.2671	0.2579
111	1503.22	0.5463	0.5173	0.5496	0.5374	0.5293	0.536	0.5427	0.4863	0.5315	0.5246	0.5377	0.5289	0.5189	0.5165	0.5222	0.5137	0.4825	0.516	0.5061	0.5047	0.5137	0.5103	0.4818	0.5344			110	3270	0.5433	0.5472	0.557	0.511	0.5139	0.5238	0.488	0.4867	0.5047	0.4507	0.4419	0.4616	0.3517	0.3592	0.391	0.2966	0.2975	0.3494	0.2665	0.2574
112	1516.89	0.5468	0.5175	0.5502	0.5376	0.5297	0.5362	0.5424	0.4865	0.5316	0.5245	0.5375	0.5284	0.5187	0.516	0.5219	0.5133	0.4823	0.5157	0.5056	0.5042	0.5136	0.5097	0.4814	0.5341			111	3300	0.5432	0.5469	0.5567	0.5107	0.5134	0.5236	0.4875	0.4865	0.5045	0.4502	0.4418	0.4614	0.3509	0.3591	0.3901	0.296	0.2967	0.3492	0.2659	0.2571
113	1530.55	0.5472	0.5181	0.5506	0.5375	0.53	0.5364	0.5426	0.4869	0.5314	0.5249	0.5375	0.5285	0.5188	0.5163	0.5218	0.5131	0.4823	0.5157	0.5056	0.5042	0.5135	0.5095	0.4811	0.5339			112	3330	0.543	0.5468	0.5563	0.5103	0.5129	0.5235	0.4869	0.4862	0.5041	0.4495	0.4415	0.4606	0.3501	0.3591	0.3888	0.2957	0.2962	0.3488	0.2658	0.2566
114	1544.21	0.5472	0.5181	0.5505	0.5374	0.53	0.5364	0.5425	0.4866	0.5313	0.5246	0.537	0.5281	0.5185	0.5156	0.5214	0.5125	0.4818	0.5152	0.5052	0.5037	0.5131	0.5088	0.4807	0.5334			113	3360	0.543	0.5466	0.5557	0.5096	0.5126	0.523	0.4865	0.4858	0.504	0.4482	0.4411	0.4598	0.3492	0.3589	0.3872	0.2953	0.2953	0.3478	0.2649	0.2562
115	1558.08	0.548	0.5183	0.5509	0.5376	0.5304	0.5365	0.5425	0.4867	0.5312	0.5247	0.5371	0.528	0.5183	0.5155	0.5211	0.5125	0.4818	0.5151	0.505	0.5035	0.513	0.5082	0.4802	0.533			114	3390	0.5429	0.5466	0.5554	0.5094	0.5126	0.5229	0.4861	0.4856	0.5038	0.4479	0.4412	0.4595	0.3489	0.3589	0.3865	0.295	0.295	0.3476	0.2636	0.256
116	1571.85	0.5486	0.5184	0.5513	0.5374	0.5308	0.5366	0.5421	0.4865	0.5311	0.5245	0.5369	0.5277	0.518	0.515	0.5207	0.5121	0.4814	0.5147	0.5049	0.5031	0.5124	0.5077	0.4798	0.5326			115	3420	0.5428	0.5461	0.5547	0.5087	0.5123	0.5225	0.4857	0.4852	0.5035	0.4474	0.4409	0.4589	0.3484	0.3589	0.3853	0.295	0.2947	0.3471	0.2623	0.2557
117	1585.51	0.5489	0.5186	0.5513	0.538	0.5312	0.5373	0.5423	0.4866	0.5312	0.5247	0.537	0.5278	0.5181	0.5147	0.52	0.5119	0.4811	0.5145	0.5048	0.5028	0.5123	0.5071	0.4794	0.5322			116	3450	0.5424	0.546	0.5543	0.5083	0.5123	0.5224	0.4855	0.485	0.5034	0.4469	0.4409	0.4583	0.3482	0.359	0.384	0.295	0.2944	0.3464	0.261	0.2553
118	1599.17	0.5492	0.5191	0.5512	0.5373	0.5311	0.5369	0.5419	0.4867	0.5312	0.5247	0.5368	0.5277	0.5179	0.5145	0.5197	0.5118	0.4809	0.5142	0.5045	0.5024	0.512	0.5071	0.4789	0.5318			117	3480	0.5422	0.5459	0.554	0.5078	0.5122	0.5223	0.4852	0.4849	0.503	0.4465	0.4407	0.4579	0.3481	0.3588	0.3828	0.295	0.2943	0.3459	0.2597	0.2549
119	1612.84	0.5496	0.5192	0.5514	0.5373	0.5312	0.5369	0.5417	0.4868	0.5313	0.5245	0.5368	0.5278	0.5177	0.5143	0.5195	0.5113	0.481	0.5138	0.5042	0.502	0.5117	0.5066	0.4784	0.5315			118	3510	0.5421	0.546	0.5537	0.5077	0.5121	0.5224	0.4852	0.4849	0.503	0.4463	0.4408	0.4578	0.348	0.3592	0.3821	0.2952	0.2943	0.3454	0.2581	0.2549
120	1626.5	0.5499	0.5192	0.5518	0.5375	0.5314	0.5368	0.5416	0.4871	0.531	0.5246	0.5368	0.5276	0.5177	0.5141	0.519	0.5113	0.4806	0.5136	0.5036	0.5015	0.5115	0.5062	0.4778	0.5313			119	3540	0.5417	0.5457	0.5534	0.5073	0.5113	0.5215	0.485	0.4846	0.5022	0.4457	0.4406	0.4568	0.3478	0.359	0.3801	0.2952	0.2942	0.3437	0.2568	0.2547
121	1640.16	0.5501	0.5197	0.5525	0.5377	0.5319	0.5372	0.5417	0.4874	0.5309	0.5245	0.5363	0.5276	0.5173	0.514	0.5186	0.511	0.4803	0.5131	0.5034	0.5012	0.5114	0.5058	0.4774	0.5308			120	3570	0.5416	0.5456	0.5534	0.507	0.511	0.5211	0.4849	0.4843	0.5018	0.4452	0.4405	0.4564	0.3479	0.3591	0.3786	0.2952	0.2942	0.3416	0.2558	0.2544
122	1653.83	0.5504	0.5203	0.5529	0.5378	0.5322	0.5372	0.5417	0.4874	0.5307	0.5243	0.5363	0.5274	0.5172	0.5139	0.5183	0.5108	0.4796	0.5132	0.5029	0.5007	0.5113	0.5051	0.4772	0.5307			121	3600	0.5414	0.5449	0.5535	0.5067	0.5106	0.5203	0.4846	0.4839	0.5016	0.4451	0.4405	0.456	0.3476	0.3589	0.3775	0.2951	0.2941	0.3399	0.2549	0.2545
123	1667.49	0.5507	0.5207	0.5534	0.5381	0.5329	0.5379	0.5419	0.4873	0.531	0.5244	0.5365	0.5274	0.5175	0.5135	0.5181	0.5108	0.4798	0.5129	0.503	0.5007	0.5113	0.5051	0.4769	0.53			122	3630	0.5413	0.5447	0.5534	0.5066	0.5101	0.52	0.4843	0.4842	0.5013	0.4453	0.4404	0.4554	0.3475	0.359	0.3764	0.2953	0.2942	0.3383	0.2543	0.2542
124	1681.15	0.5509	0.5207	0.5536	0.5376	0.5328	0.5375	0.5414	0.4874	0.531	0.524	0.5361	0.527	0.5171	0.513	0.5176	0.5107	0.4795	0.5122	0.5024	0.4999	0.5111	0.5045	0.4762	0.5297			123	3660	0.5415	0.545	0.5534	0.5065	0.5096	0.5198	0.4844	0.484	0.5013	0.4451	0.4403	0.4552	0.3476	0.359	0.3756	0.2955	0.2942	0.3369	0.2533	0.254
125	1694.82	0.5513	0.5212	0.5536	0.5375	0.5331	0.5378	0.5414	0.4874	0.5308	0.5241	0.5362	0.5274	0.5168	0.5127	0.5175	0.5107	0.4797	0.512	0.502	0.4995	0.5112	0.5044	0.4756	0.5295			124	3690	0.5414	0.5449	0.5535	0.5064	0.509	0.5196	0.4844	0.484	0.5007	0.445	0.4404	0.4547	0.3475	0.359	0.3748	0.2955	0.2942	0.3353	0.253	0.2539
126	1708.48	0.5517	0.5214	0.5538	0.5379	0.5336	0.5382	0.5415	0.4874	0.5309	0.5244	0.5362	0.5274	0.5171	0.5127	0.5174	0.5104	0.479	0.5117	0.5012	0.4989	0.5104	0.5041	0.4752	0.529			125	3720	0.5411	0.5448	0.5531	0.5066	0.5087	0.5193	0.4844	0.4841	0.5005	0.4452	0.4404	0.4545	0.3476	0.3592	0.3744	0.2954	0.2946	0.3341	0.2525	0.254
127	1722.14	0.5518	0.5219	0.5544	0.5375	0.5336	0.5378	0.5411	0.4874	0.5309	0.5243	0.5359	0.527	0.5166	0.5121	0.5167	0.5101	0.4787	0.5113	0.5009	0.4985	0.5099	0.5038	0.4743	0.5288			126	3750	0.5411	0.5447	0.553	0.5065	0.5083	0.5189	0.4844	0.484	0.5001	0.4453	0.4402	0.4541	0.3475	0.3591	0.3736	0.2954	0.2947	0.3323	0.2519	0.2534
128	1735.81	0.5522	0.5222	0.5539	0.5377	0.5341	0.5382	0.5412	0.4873	0.5311	0.5241	0.5359	0.5268	0.5167	0.5119	0.5164	0.51	0.4784	0.5111	0.5004	0.4982	0.51	0.5036	0.4739	0.5287			127	3780	0.5411	0.5443	0.5528	0.5064	0.5082	0.5184	0.4843	0.4839	0.4998	0.4452	0.4404	0.4535	0.3475	0.359	0.3734	0.2952	0.2947	0.3302	0.2511	0.2534
129	1749.47	0.5528	0.5226	0.5545	0.5379	0.5347	0.5384	0.5411	0.4876	0.531	0.5241	0.5358	0.5271	0.5167	0.5119	0.5162	0.5102	0.4784	0.5108	0.5	0.4978	0.51	0.5034	0.4732	0.5283			128	3810	0.5412	0.5442	0.5529	0.5064	0.5084	0.5183	0.4844	0.4842	0.4996	0.4455	0.4406	0.4535	0.3478	0.3591	0.3735	0.2954	0.2947	0.3285	0.2504	0.2535
130	1763.13	0.553	0.5228	0.5552	0.5381	0.5349	0.5388	0.5413	0.4876	0.5315	0.5243	0.5359	0.5269	0.5167	0.5116	0.516	0.51	0.4773	0.5103	0.4997	0.4971	0.5093	0.5031	0.4722	0.5282			129	3840	0.5413	0.5436	0.5527	0.5062	0.508	0.5179	0.484	0.4837	0.4991	0.4454	0.4404	0.453	0.3476	0.359	0.3731	0.2952	0.2948	0.3269	0.2497	0.2532
131	1776.8	0.5534	0.5235	0.5552	0.5378	0.5352	0.5387	0.5411	0.4874	0.5314	0.5239	0.5356	0.5267	0.5164	0.5114	0.5156	0.5097	0.4772	0.51	0.4992	0.4967	0.5092	0.5026	0.4713	0.528			130	3870	0.541	0.5435	0.5526	0.5061	0.5076	0.518	0.4841	0.4836	0.4989	0.4456	0.4404	0.4528	0.3475	0.359	0.3731	0.2953	0.2947	0.3256	0.2493	0.253
132	1790.46	0.5541	0.5238	0.5554	0.5379	0.5357	0.5387	0.5411	0.4874	0.5318	0.5243	0.536	0.5265	0.5163	0.5112	0.5155	0.5094	0.4771	0.5097	0.4988	0.4966	0.5086	0.5027	0.4707	0.5274			131	3900	0.541	0.5433	0.5526	0.506	0.5074	0.5178	0.4843	0.4834	0.4986	0.4459	0.4404	0.4528	0.3475	0.3592	0.3731	0.295	0.295	0.3244	0.2489	0.2527
133	1804.12	0.5546	0.5242	0.556	0.5378	0.536	0.5388	0.541	0.4874	0.5318	0.5244	0.5359	0.527	0.5164	0.5109	0.5151	0.5093	0.4767	0.5093	0.4984	0.4958	0.5085	0.5022	0.4699	0.5273			132	3930	0.5409	0.5436	0.5527	0.5061	0.5073	0.5174	0.4844	0.4836	0.4985	0.446	0.4403	0.4529	0.3474	0.3593	0.3732	0.2953	0.2952	0.3225	0.2487	0.2528
134	1817.79	0.5546	0.5242	0.5562	0.538	0.5365	0.5394	0.5412	0.4878	0.5322	0.5243	0.5359	0.5268	0.5165	0.5107	0.515	0.509	0.4763	0.509	0.4978	0.4951	0.5076	0.5016	0.4691	0.5266			133	3960	0.5407	0.5433	0.5524	0.5061	0.5073	0.5169	0.4843	0.4835	0.4983	0.4461	0.4404	0.4529	0.3476	0.3592	0.3734	0.2952	0.2952	0.3208	0.2486	0.2525
135	1831.45	0.5552	0.5245	0.5563	0.5378	0.5366	0.5389	0.5412	0.4879	0.5322	0.5242	0.5353	0.5262	0.5157	0.5105	0.5143	0.5087	0.4756	0.5084	0.4974	0.4945	0.5069	0.5008	0.4683	0.5262			134	3990	0.5405	0.543	0.552	0.5061	0.5073	0.5165	0.4844	0.4835	0.4987	0.4467	0.4405	0.4531	0.3476	0.3594	0.3736	0.2953	0.2954	0.3198	0.2484	0.2525
136	1845.11	0.5557	0.5247	0.5568	0.5379	0.537	0.539	0.5412	0.4879	0.5322	0.524	0.5354	0.5263	0.5158	0.5106	0.5143	0.5089	0.4755	0.5083	0.4972	0.4941	0.5064	0.5005	0.4673	0.526			135	4020	0.5404	0.5426	0.5517	0.506	0.5074	0.5163	0.4843	0.4834	0.4981	0.447	0.4403	0.4529	0.3477	0.3594	0.3739	0.2951	0.2951	0.3188	0.2484	0.2524
137	1858.78	0.5558	0.5251	0.5567	0.5382	0.5375	0.5393	0.541	0.4879	0.5323	0.5241	0.5353	0.5261	0.5157	0.5107	0.5139	0.5084	0.4753	0.5078	0.4966	0.4934	0.5062	0.4998	0.4667	0.5252			136	4050	0.5402	0.5424	0.5514	0.5059	0.5072	0.5164	0.4841	0.4832	0.4977	0.4469	0.4405	0.4527	0.3478	0.3593	0.3737	0.2952	0.2952	0.3179	0.2482	0.2522
138	1872.44	0.5558	0.5252	0.5569	0.5382	0.5378	0.5394	0.541	0.4879	0.5326	0.5242	0.5353	0.526	0.5154	0.5104	0.5134	0.5082	0.4751	0.5074	0.4959	0.4927	0.5059	0.4992	0.4653	0.5255			137	4080	0.54	0.5421	0.551	0.5055	0.507	0.516	0.484	0.483	0.4972	0.4465	0.4404	0.4523	0.3476	0.3592	0.3731	0.295	0.2951	0.3172	0.2481	0.2518
139	1886.1	0.5562	0.5257	0.5574	0.5384	0.5382	0.5395	0.5412	0.4881	0.5328	0.5243	0.535	0.526	0.5155	0.5105	0.5134	0.5078	0.4748	0.5071	0.4957	0.4921	0.5059	0.4988	0.4647	0.5247			138	4110	0.54	0.5421	0.5512	0.5056	0.507	0.516	0.4843	0.4831	0.497	0.4465	0.4405	0.4524	0.3478	0.3594	0.3732	0.2951	0.2952	0.3168	0.2482	0.252
140	1899.77	0.557	0.5259	0.5578	0.5381	0.5382	0.5396	0.5416	0.488	0.533	0.5238	0.5348	0.5258	0.5151	0.5101	0.5131	0.5073	0.4743	0.5063	0.4951	0.4911	0.5052	0.4977	0.4637	0.5239			139	4140	0.5401	0.5421	0.5512	0.5054	0.507	0.5159	0.4842	0.4829	0.4967	0.4461	0.4402	0.4522	0.3477	0.3594	0.3729	0.2951	0.2952	0.3166	0.2482	0.252
141	1913.44	0.5572	0.5263	0.5582	0.5383	0.5385	0.5395	0.5414	0.4881	0.5326	0.5236	0.5347	0.5257	0.5149	0.5101	0.5128	0.5071	0.4742	0.506	0.4945	0.4907	0.5052	0.4967	0.4628	0.5236			140	4170	0.5401	0.5421	0.5513	0.5053	0.5069	0.5157	0.4841	0.4827	0.4964	0.4459	0.4401	0.452	0.3476	0.3594	0.3728	0.2952	0.2954	0.3167	0.248	0.252
142	1927.12	0.5576	0.5265	0.5583	0.5386	0.5391	0.5399	0.5414	0.4881	0.5328	0.5239	0.5354	0.526	0.5148	0.5101	0.5127	0.5068	0.4738	0.506	0.4937	0.4899	0.5045	0.4959	0.4618	0.5227			141	4200	0.54	0.5425	0.5515	0.5052	0.5069	0.5154	0.4839	0.4827	0.4963	0.4459	0.4402	0.4524	0.3478	0.3596	0.373	0.2952	0.2956	0.3167	0.2479	0.2519
143	1940.78	0.5578	0.527	0.5591	0.5391	0.5396	0.5403	0.5417	0.4886	0.533	0.5238	0.5354	0.5259	0.5148	0.5101	0.5128	0.5064	0.4735	0.5057	0.4934	0.4892	0.504	0.4952	0.4613	0.5225			142	4230	0.5399	0.5425	0.5512	0.5051	0.5068	0.5154	0.484	0.4827	0.4962	0.4458	0.4401	0.4523	0.3481	0.3595	0.3732	0.2953	0.2954	0.3167	0.2478	0.2517
144	1954.45	0.5582	0.5271	0.5599	0.539	0.5399	0.5405	0.542	0.4889	0.5333	0.5242	0.5351	0.5258	0.5147	0.5096	0.5126	0.5062	0.4736	0.5056	0.493	0.4882	0.5034	0.4945	0.4605	0.5222			143	4260	0.5397	0.5427	0.5509	0.5053	0.507	0.5151	0.4841	0.4827	0.4961	0.4458	0.44	0.4519	0.3483	0.3594	0.3731	0.2954	0.2957	0.3167	0.2477	0.2517
145	1968.11	0.5584	0.5273	0.5603	0.5389	0.5401	0.5404	0.542	0.4887	0.5331	0.5238	0.5349	0.5262	0.5143	0.5092	0.5125	0.5057	0.473	0.5048	0.4922	0.4874	0.5029	0.4935	0.4598	0.5214			144	4290	0.5399	0.5427	0.5509	0.5054	0.5071	0.5149	0.4841	0.4829	0.4961	0.4462	0.4399	0.4519	0.3486	0.3597	0.3735	0.2954	0.296	0.3168	0.2479	0.2516
146	1981.77	0.5582	0.5279	0.5602	0.5387	0.5402	0.5404	0.5418	0.4887	0.5336	0.5239	0.5349	0.5262	0.5141	0.5089	0.5124	0.5052	0.4729	0.5048	0.4918	0.4866	0.5018	0.4924	0.4592	0.5207			145	4320	0.54	0.5424	0.5506	0.5054	0.5069	0.5147	0.4841	0.4826	0.4957	0.4462	0.4397	0.4517	0.3484	0.3595	0.373	0.2951	0.296	0.3166	0.2473	0.2515
147	1995.44	0.5588	0.5279	0.5608	0.5389	0.5405	0.5406	0.5423	0.4892	0.5344	0.5238	0.535	0.5264	0.514	0.5085	0.5119	0.5046	0.4725	0.5044	0.4909	0.4858	0.5007	0.4918	0.4583	0.5195			146	4350	0.5402	0.5421	0.5506	0.5054	0.5069	0.5147	0.4842	0.4821	0.4957	0.4461	0.4399	0.4517	0.3487	0.3598	0.3729	0.2953	0.296	0.3166	0.2472	0.2514
148	2009.1	0.5591	0.5285	0.5612	0.5389	0.5406	0.5406	0.5422	0.489	0.5346	0.5238	0.5352	0.5261	0.5141	0.5084	0.5121	0.5041	0.472	0.5037	0.4905	0.4852	0.4999	0.4906	0.4579	0.519			147	4380	0.5406	0.5421	0.5505	0.5053	0.507	0.5148	0.4842	0.4823	0.4959	0.4459	0.4398	0.4514	0.3489	0.3599	0.373	0.2954	0.2961	0.3167	0.2474	0.2512
149	2022.76	0.5595	0.5286	0.5614	0.5391	0.5408	0.5408	0.5425	0.4891	0.535	0.5232	0.5353	0.5258	0.5139	0.5078	0.5118	0.5037	0.4719	0.5035	0.4893	0.4846	0.499	0.4902	0.4573	0.5187			148	4410	0.5407	0.5419	0.5504	0.5052	0.507	0.5146	0.4844	0.4819	0.4958	0.4458	0.4396	0.4513	0.3487	0.3598	0.3727	0.2953	0.2961	0.3169	0.2475	0.2511
150	2036.43	0.5592	0.5291	0.5619	0.539	0.5412	0.541	0.5426	0.4892	0.5352	0.523	0.535	0.5256	0.5135	0.5073	0.5117	0.5029	0.4721	0.5034	0.4887	0.4836	0.4981	0.4895	0.4566	0.5173			149	4440	0.5409	0.5417	0.5503	0.5051	0.507	0.5147	0.4842	0.4819	0.496	0.446	0.4397	0.4511	0.3489	0.3599	0.3728	0.2955	0.2962	0.3167	0.2475	0.2513
151	2050.09	0.5597	0.5292	0.5621	0.5392	0.5411	0.5412	0.5427	0.4892	0.5354	0.523	0.5349	0.5254	0.5134	0.5066	0.5117	0.5023	0.4718	0.5031	0.4877	0.4829	0.4972	0.4885	0.456	0.5166			150	4470	0.5406	0.5416	0.5496	0.5049	0.5069	0.5146	0.4841	0.4818	0.4958	0.4464	0.4396	0.451	0.3492	0.3599	0.3726	0.2954	0.2964	0.3164	0.2473	0.2512
152	2063.75	0.56	0.5296	0.5627	0.5399	0.542	0.5415	0.543	0.4899	0.5358	0.5229	0.5352	0.5254	0.5137	0.5061	0.512	0.5019	0.4715	0.5035	0.487	0.4822	0.4964	0.4879	0.4556	0.5157			151	4500	0.5405	0.5417	0.5494	0.5049	0.5069	0.5143	0.4841	0.4818	0.4956	0.4461	0.4397	0.4509	0.3493	0.3601	0.3725	0.2953	0.2965	0.3164	0.2472	0.2511
153	2077.42	0.5602	0.5298	0.5628	0.5398	0.5416	0.5413	0.5429	0.49	0.5357	0.5227	0.5346	0.5253	0.5132	0.5056	0.5117	0.5012	0.471	0.5028	0.486	0.4809	0.4952	0.4874	0.4548	0.5143			152	4530	0.54	0.5411	0.5492	0.5046	0.5068	0.5144	0.4841	0.4815	0.4952	0.4454	0.4396	0.4507	0.3491	0.3601	0.3717	0.2953	0.2964	0.316	0.2471	0.2518
154	2091.08	0.5601	0.5298	0.5625	0.5404	0.5416	0.5418	0.5434	0.4898	0.5356	0.5224	0.5344	0.5253	0.5131	0.505	0.5119	0.5007	0.4709	0.5024	0.4851	0.4801	0.4941	0.4863	0.4542	0.5134			153	4560	0.54	0.5414	0.5488	0.5047	0.5065	0.5143	0.4841	0.4815	0.495	0.4451	0.4395	0.4505	0.3491	0.3602	0.3716	0.2952	0.2966	0.3156	0.2469	0.2516
155	2104.74	0.5602	0.5297	0.5628	0.5406	0.5419	0.5418	0.5432	0.4904	0.5353	0.5223	0.5344	0.5249	0.5127	0.5043	0.5118	0.5003	0.4704	0.5022	0.4843	0.4794	0.493	0.4859	0.4538	0.5123			154	4590	0.5401	0.5418	0.5493	0.5047	0.5065	0.5142	0.4839	0.4816	0.4947	0.4449	0.4395	0.4504	0.3489	0.3602	0.3716	0.2953	0.2968	0.3153	0.2472	0.2513
156	2118.41	0.5605	0.5305	0.5634	0.5414	0.5423	0.5422	0.5439	0.4907	0.5357	0.5228	0.5347	0.5249	0.5131	0.5034	0.5121	0.5	0.4702	0.5021	0.4831	0.4786	0.4924	0.4852	0.4533	0.5109			155	4620	0.5403	0.5417	0.5492	0.5045	0.5064	0.5141	0.4837	0.4815	0.4946	0.4442	0.4392	0.4501	0.3487	0.3602	0.3712	0.2952	0.2968	0.315	0.2471	0.2513
157	2132.07	0.5608	0.531	0.5641	0.5413	0.5423	0.5423	0.544	0.491	0.5355	0.5224	0.5345	0.5248	0.5125	0.5029	0.5122	0.4991	0.4699	0.5016	0.4826	0.4774	0.492	0.4849	0.4527	0.5092			156	4650	0.5404	0.5412	0.5486	0.5044	0.5065	0.5138	0.4836	0.4814	0.4943	0.4442	0.4391	0.4498	0.349	0.3602	0.3715	0.2952	0.2967	0.3147	0.2471	0.2513
158	2145.73	0.5599	0.5307	0.5641	0.5412	0.5422	0.5429	0.544	0.491	0.5354	0.5224	0.5339	0.5245	0.5122	0.5027	0.5119	0.4984	0.4697	0.5012	0.4816	0.4762	0.491	0.4841	0.4521	0.5073			157	4680	0.5403	0.5411	0.5485	0.5043	0.506	0.5137	0.4835	0.4816	0.4942	0.4443	0.4392	0.4496	0.3491	0.3603	0.3714	0.2954	0.297	0.3144	0.247	0.2514
159	2159.41	0.5601	0.5311	0.5638	0.541	0.5428	0.543	0.544	0.4912	0.5357	0.5221	0.5336	0.5249	0.5121	0.5019	0.512	0.4979	0.4696	0.5009	0.4811	0.4756	0.4901	0.4838	0.4516	0.5058			158	4710	0.5398	0.5411	0.5481	0.5041	0.5058	0.5135	0.4835	0.4813	0.4944	0.4442	0.4392	0.4494	0.3492	0.3603	0.3715	0.2951	0.2969	0.3143	0.2467	0.2515
160	2173.07	0.5602	0.5315	0.5642	0.5416	0.5425	0.5432	0.5445	0.4916	0.5353	0.522	0.5335	0.5245	0.5119	0.5012	0.512	0.4977	0.469	0.5008	0.4802	0.4749	0.4895	0.4836	0.4514	0.5046			159	4740	0.5396	0.5406	0.5479	0.5039	0.5059	0.5133	0.4834	0.4812	0.4942	0.444	0.4391	0.4493	0.3494	0.3603	0.3714	0.2953	0.2969	0.3143	0.2469	0.2514
161	2186.74	0.5605	0.5321	0.565	0.5415	0.5425	0.5432	0.5446	0.4917	0.5352	0.5221	0.5333	0.5242	0.5119	0.5007	0.5118	0.4971	0.4686	0.5006	0.4796	0.4743	0.489	0.4833	0.4509	0.5032			160	4770	0.5394	0.5405	0.5477	0.504	0.5059	0.5132	0.4832	0.4811	0.494	0.4441	0.439	0.4493	0.3492	0.3603	0.3716	0.2952	0.297	0.3147	0.2468	0.2513
162	2200.4	0.5604	0.5319	0.5653	0.5413	0.5425	0.5433	0.5445	0.4917	0.5343	0.522	0.5333	0.5242	0.5116	0.5001	0.5121	0.4965	0.4684	0.4999	0.4787	0.4739	0.4883	0.4827	0.4504	0.5022			161	4800	0.5397	0.54	0.5479	0.5041	0.5058	0.5134	0.4833	0.4809	0.4941	0.4443	0.439	0.4493	0.3491	0.3602	0.3715	0.2952	0.297	0.3149	0.2469	0.2515
163	2214.06	0.56	0.5321	0.5655	0.5413	0.5428	0.5432	0.5444	0.4913	0.5339	0.5218	0.5328	0.5244	0.5115	0.4997	0.5119	0.4958	0.4682	0.4996	0.4782	0.4735	0.4876	0.482	0.4497	0.5014			162	4830	0.5394	0.5399	0.5479	0.5041	0.5058	0.5135	0.4836	0.4809	0.4942	0.4444	0.4388	0.4492	0.3489	0.3604	0.3715	0.2952	0.2971	0.3147	0.2468	0.2514
164	2227.73	0.56	0.5325	0.5659	0.541	0.5425	0.5435	0.5443	0.4915	0.5341	0.5216	0.5326	0.5247	0.5112	0.4993	0.5118	0.4955	0.468	0.4991	0.4775	0.4729	0.4872	0.4815	0.4495	0.5004			163	4860	0.5395	0.5401	0.5479	0.5039	0.506	0.5133	0.4834	0.4808	0.4941	0.4441	0.4388	0.4492	0.3489	0.3604	0.3715	0.2952	0.2971	0.3148	0.2468	0.2514
165	2241.39	0.56	0.5325	0.5666	0.5413	0.5428	0.5441	0.5447	0.4919	0.5346	0.5217	0.5329	0.5248	0.5113	0.4988	0.5119	0.4949	0.4678	0.4988	0.4769	0.4727	0.4867	0.481	0.4487	0.499			164	4890	0.5396	0.5399	0.5478	0.5038	0.5063	0.5133	0.4832	0.4809	0.4939	0.4442	0.4387	0.4492	0.349	0.3604	0.3713	0.2952	0.297	0.3147	0.2466	0.2515
166	2255.05	0.5604	0.5327	0.5666	0.5415	0.5424	0.5442	0.5449	0.492	0.5337	0.5215	0.5326	0.5254	0.5113	0.4982	0.5118	0.4942	0.4677	0.4985	0.4762	0.4722	0.4865	0.4807	0.448	0.4985			165	4920	0.5395	0.54	0.5474	0.5037	0.5064	0.5133	0.4831	0.4808	0.4938	0.4443	0.4386	0.4492	0.3488	0.3602	0.3713	0.2951	0.2972	0.3146	0.2468	0.2514
167	2268.72	0.5603	0.5323	0.5667	0.5414	0.5423	0.5441	0.5449	0.4921	0.5335	0.5215	0.5325	0.5247	0.511	0.498	0.5118	0.4938	0.4671	0.498	0.4757	0.4717	0.4864	0.4805	0.4475	0.4976			166	4950	0.5393	0.5406	0.5477	0.504	0.5065	0.5133	0.4826	0.4808	0.4938	0.4443	0.4385	0.4492	0.3489	0.3604	0.3712	0.2952	0.2972	0.3145	0.2466	0.2514
168	2282.38	0.5604	0.5321	0.5668	0.5416	0.5419	0.5441	0.5448	0.4919	0.5329	0.5212	0.5321	0.5245	0.5107	0.4976	0.5115	0.4929	0.4664	0.4983	0.4749	0.4712	0.4857	0.4795	0.4471	0.4961			167	4980	0.5392	0.5406	0.5478	0.5041	0.5067	0.5131	0.4827	0.4805	0.4938	0.444	0.4384	0.4491	0.3488	0.3605	0.3713	0.2952	0.2974	0.3145	0.2467	0.2513
169	2296.04	0.5602	0.5326	0.5671	0.5416	0.5416	0.5447	0.5449	0.492	0.533	0.5208	0.532	0.5252	0.5104	0.4978	0.5118	0.4926	0.4661	0.4982	0.4748	0.4708	0.4856	0.4791	0.4466	0.4953			168	5010	0.5389	0.54	0.5477	0.5039	0.5069	0.5127	0.4825	0.4804	0.4937	0.4434	0.4382	0.4492	0.3488	0.3604	0.3713	0.2951	0.2972	0.3143	0.2467	0.2512
170	2309.71	0.5601	0.5328	0.5676	0.5417	0.5416	0.5445	0.5446	0.492	0.5332	0.5203	0.5321	0.5247	0.5103	0.4971	0.5113	0.4918	0.4658	0.4974	0.4743	0.4698	0.4848	0.4783	0.446	0.4951			169	5040	0.5389	0.5396	0.5473	0.5038	0.5068	0.513	0.4823	0.4802	0.4935	0.443	0.4382	0.4489	0.3488	0.3605	0.3715	0.2951	0.2974	0.3143	0.2467	0.2512
171	2323.37	0.5601	0.5333	0.5679	0.5416	0.5413	0.5447	0.5447	0.492	0.5332	0.5197	0.5318	0.5252	0.5097	0.497	0.511	0.4909	0.4656	0.4967	0.474	0.4695	0.4843	0.4782	0.4451	0.4948			170	5070	0.539	0.5396	0.5477	0.5038	0.5065	0.5132	0.4823	0.4802	0.4934	0.4426	0.4381	0.4488	0.3489	0.3605	0.3718	0.2952	0.2974	0.3143	0.2466	0.2513
172	2337.03	0.5603	0.5339	0.5681	0.5414	0.5408	0.545	0.5446	0.4922	0.5329	0.5194	0.5318	0.525	0.5096	0.4967	0.511	0.4904	0.4653	0.4962	0.4736	0.4691	0.4838	0.4776	0.4448	0.4941			171	5100	0.539	0.5396	0.5475	0.5036	0.5062	0.5132	0.4819	0.4798	0.4931	0.4422	0.4381	0.4487	0.3489	0.3604	0.3719	0.2952	0.2973	0.3142	0.2467	0.2512
173	2350.7	0.5605	0.5339	0.5684	0.5413	0.5409	0.5456	0.5444	0.4921	0.5327	0.519	0.5315	0.5251	0.5091	0.496	0.5109	0.4897	0.4645	0.4957	0.4731	0.4683	0.4835	0.477	0.4442	0.4934			172	5130	0.5388	0.5394	0.5475	0.5034	0.506	0.5132	0.482	0.4797	0.4931	0.4421	0.4379	0.4486	0.3488	0.3603	0.3719	0.2951	0.2973	0.3141	0.2468	0.2512
174	2364.36	0.56	0.5341	0.5687	0.5412	0.5403	0.5454	0.5437	0.4923	0.5324	0.5185	0.5313	0.5252	0.509	0.4958	0.5107	0.4889	0.4639	0.4956	0.4725	0.4676	0.4828	0.4763	0.4436	0.4925			173	5160	0.5385	0.5396	0.5472	0.5034	0.5058	0.5133	0.4818	0.4796	0.493	0.4423	0.4378	0.4487	0.3489	0.3604	0.372	0.2952	0.2972	0.3142	0.2468	0.2511
175	2378.02	0.5602	0.5345	0.5691	0.5413	0.5402	0.5458	0.5441	0.4929	0.5326	0.5183	0.5312	0.5254	0.5088	0.4961	0.5104	0.4885	0.4634	0.4957	0.4721	0.4675	0.4826	0.4758	0.4432	0.4919			174	5190	0.5384	0.5394	0.5474	0.5032	0.5058	0.5134	0.4818	0.4798	0.493	0.4426	0.4377	0.4487	0.3489	0.3604	0.3719	0.2953	0.2973	0.3143	0.2471	0.2512
176	2391.69	0.5594	0.5346	0.5693	0.5413	0.5402	0.546	0.5438	0.493	0.5322	0.518	0.531	0.5251	0.5082	0.4963	0.5102	0.488	0.4626	0.4949	0.4717	0.4668	0.4826	0.4753	0.4426	0.4917			175	5220	0.5382	0.5391	0.5473	0.5028	0.5058	0.5132	0.4817	0.4795	0.4932	0.4423	0.438	0.4485	0.3488	0.3605	0.3715	0.2952	0.2975	0.3144	0.2473	0.2513
177	2405.35	0.5599	0.5348	0.5694	0.5411	0.5396	0.5461	0.5436	0.4925	0.5312	0.5174	0.5307	0.5252	0.5077	0.4961	0.5099	0.4872	0.4616	0.4941	0.4711	0.4662	0.4823	0.4747	0.4419	0.4912			176	5250	0.538	0.5393	0.5476	0.503	0.5058	0.5134	0.4816	0.4794	0.4932	0.4421	0.4379	0.4484	0.3488	0.3604	0.3715	0.2953	0.2976	0.3144	0.2474	0.2514
178	2419.01	0.5601	0.535	0.5691	0.5407	0.5392	0.5458	0.5431	0.4924	0.5306	0.517	0.5301	0.5255	0.5071	0.4958	0.5092	0.4865	0.4605	0.4935	0.4703	0.4659	0.4818	0.4746	0.4414	0.4909			177	5280	0.5376	0.5389	0.5475	0.503	0.5057	0.5129	0.4814	0.4789	0.493	0.442	0.4376	0.4483	0.3488	0.3604	0.3709	0.2952	0.2974	0.3141	0.2473	0.2513
179	2432.68	0.5606	0.5352	0.5697	0.5408	0.5391	0.5462	0.5434	0.4926	0.5304	0.5166	0.5301	0.5258	0.5072	0.4961	0.509	0.4859	0.4597	0.4933	0.4702	0.4656	0.4818	0.4739	0.4406	0.491			178	5310	0.5376	0.539	0.5473	0.5025	0.5055	0.5125	0.481	0.4786	0.4927	0.442	0.4374	0.4481	0.3486	0.3601	0.3708	0.295	0.2972	0.3141	0.2474	0.251
180	2446.34	0.5602	0.5357	0.5696	0.5405	0.5383	0.5469	0.5431	0.4927	0.5302	0.5162	0.5297	0.5257	0.5065	0.4963	0.5089	0.4852	0.4586	0.4929	0.4695	0.4649	0.4814	0.4732	0.4401	0.4899			179	5340	0.538	0.539	0.5474	0.5025	0.5056	0.5122	0.4815	0.4786	0.4929	0.4418	0.4374	0.4482	0.3489	0.3602	0.371	0.2952	0.2974	0.3142	0.2474	0.2511
181	2460	0.5608	0.5358	0.57	0.5402	0.538	0.5472	0.5432	0.4927	0.5299	0.5162	0.5296	0.5256	0.5059	0.4962	0.5084	0.4852	0.4573	0.4925	0.4694	0.4646	0.4806	0.4728	0.4393	0.4891			180	5370	0.5377	0.5388	0.5473	0.5025	0.5053	0.5123	0.4818	0.4786	0.4925	0.4417	0.4373	0.4482	0.3487	0.3601	0.3708	0.2952	0.2975	0.3142	0.2476	0.251
182	2473.67	0.5604	0.5359	0.5702	0.5393	0.5373	0.5476	0.5426	0.4925	0.5292	0.5159	0.5296	0.5254	0.5053	0.4959	0.5078	0.4846	0.4557	0.492	0.4685	0.4642	0.4803	0.4719	0.4388	0.4879			181	5400	0.5376	0.5385	0.5471	0.5023	0.505	0.5123	0.4823	0.4785	0.4927	0.4419	0.4375	0.4483	0.3486	0.3601	0.371	0.2954	0.2976	0.3143	0.2479	0.2512
183	2487.33	0.5603	0.5362	0.5702	0.5389	0.5376	0.5479	0.5427	0.4925	0.5291	0.5157	0.5293	0.5257	0.5049	0.496	0.5074	0.4839	0.4551	0.4918	0.4681	0.4637	0.4801	0.4716	0.4383	0.4875
184	2500.99	0.5605	0.5364	0.5705	0.5389	0.5369	0.5482	0.5427	0.4922	0.5287	0.5155	0.5293	0.5255	0.5046	0.496	0.5068	0.4837	0.454	0.4908	0.4678	0.4633	0.4797	0.4708	0.4377	0.4869
185	2514.66	0.5603	0.5364	0.5704	0.5385	0.5363	0.5488	0.542	0.4919	0.5285	0.5153	0.5294	0.5255	0.5046	0.4957	0.5062	0.4831	0.4533	0.4904	0.467	0.4628	0.4794	0.4703	0.4369	0.4861
186	2528.32	0.5602	0.5364	0.57	0.5387	0.5362	0.5495	0.542	0.492	0.5285	0.5155	0.5296	0.5259	0.5037	0.496	0.5058	0.4829	0.4524	0.4896	0.4669	0.4627	0.4795	0.47	0.4365	0.4858
187	2541.98	0.5594	0.5364	0.57	0.5381	0.5357	0.5503	0.5418	0.4917	0.5281	0.5153	0.5295	0.5259	0.503	0.4956	0.5051	0.4826	0.4516	0.4887	0.4663	0.4621	0.4789	0.4693	0.436	0.4853
188	2555.65	0.5588	0.5371	0.5699	0.5382	0.5354	0.5509	0.5414	0.4916	0.5277	0.5156	0.5295	0.5256	0.5025	0.4954	0.5046	0.4823	0.4511	0.4882	0.466	0.4612	0.4785	0.4687	0.4355	0.4847
189	2569.31	0.5579	0.537	0.5689	0.5378	0.535	0.5508	0.5412	0.4912	0.5272	0.5157	0.5291	0.5257	0.5021	0.495	0.5034	0.482	0.4506	0.4873	0.4655	0.4607	0.4784	0.4682	0.4345	0.4839
190	2582.97	0.5574	0.5374	0.5685	0.5377	0.5352	0.5512	0.5412	0.4911	0.5268	0.5158	0.529	0.5256	0.5022	0.4952	0.5026	0.4816	0.4502	0.4869	0.4651	0.4603	0.4781	0.4676	0.4337	0.483
191	2596.64	0.5565	0.5373	0.5679	0.5376	0.5346	0.5512	0.5407	0.4906	0.5264	0.5155	0.5288	0.5252	0.502	0.4951	0.5019	0.4816	0.4492	0.4865	0.4643	0.4596	0.4775	0.4672	0.4333	0.4821
192	2610.3	0.5551	0.5377	0.5675	0.5375	0.5338	0.5509	0.5407	0.4903	0.5259	0.5153	0.5287	0.5253	0.5018	0.4949	0.5012	0.4815	0.4487	0.4858	0.4642	0.4593	0.4768	0.4666	0.4328	0.4818
193	2623.96	0.5532	0.5381	0.5669	0.5376	0.534	0.5514	0.5406	0.4903	0.526	0.5152	0.5289	0.5254	0.502	0.4947	0.5006	0.4811	0.448	0.4852	0.4641	0.4589	0.4764	0.466	0.4324	0.4812
194	2637.63	0.5528	0.538	0.566	0.5372	0.5337	0.5516	0.5406	0.4902	0.5262	0.5149	0.5291	0.525	0.5019	0.4946	0.5001	0.4811	0.4475	0.4847	0.4635	0.4584	0.4762	0.4655	0.4319	0.4804
195	2651.29	0.553	0.5377	0.5655	0.537	0.534	0.5522	0.5405	0.4902	0.5257	0.5146	0.5295	0.5255	0.502	0.4946	0.4998	0.4809	0.4472	0.4844	0.463	0.4577	0.4755	0.465	0.4315	0.48
196	2664.95	0.5533	0.5376	0.5656	0.5371	0.5335	0.5524	0.5405	0.4894	0.5254	0.5143	0.5293	0.5253	0.5019	0.4943	0.4993	0.4806	0.4466	0.4837	0.4627	0.4574	0.4748	0.4643	0.4309	0.4796
197	2678.62	0.5541	0.5373	0.5649	0.5366	0.5335	0.5522	0.54	0.4889	0.5253	0.5142	0.5293	0.5251	0.5018	0.4938	0.4986	0.4804	0.4459	0.4832	0.4621	0.4567	0.4739	0.4633	0.4304	0.4785
198	2692.28	0.5548	0.5377	0.5645	0.5364	0.5331	0.5525	0.5402	0.4884	0.5254	0.5142	0.5295	0.5247	0.5014	0.4942	0.4984	0.4799	0.4456	0.4826	0.4618	0.4566	0.4739	0.4626	0.4298	0.4782
199	2705.94	0.5559	0.5378	0.5635	0.5364	0.5332	0.5522	0.5396	0.4877	0.5254	0.5143	0.5297	0.5245	0.5013	0.494	0.4978	0.4794	0.4449	0.4821	0.4613	0.4559	0.4732	0.4621	0.429	0.4776
200	2719.61	0.5557	0.5382	0.563	0.5358	0.5333	0.5519	0.5393	0.4875	0.5254	0.5147	0.5299	0.5244	0.501	0.4938	0.4974	0.479	0.4445	0.4817	0.4608	0.4558	0.4729	0.4615	0.4282	0.4771
201	2733.27	0.5565	0.538	0.5631	0.5356	0.5332	0.5516	0.5393	0.487	0.5249	0.5148	0.53	0.5238	0.501	0.4937	0.4974	0.4791	0.4438	0.4812	0.4602	0.4555	0.4727	0.461	0.428	0.4765
202	2746.93	0.5574	0.5377	0.5638	0.535	0.5332	0.5513	0.5393	0.4869	0.5244	0.5148	0.5302	0.5237	0.5011	0.4934	0.4969	0.4789	0.4434	0.4806	0.4598	0.4552	0.4727	0.4605	0.4272	0.4762
203	2761.16	0.5573	0.5384	0.5642	0.5351	0.533	0.5507	0.5393	0.4867	0.5244	0.5144	0.5301	0.5234	0.5008	0.4934	0.4969	0.4782	0.4431	0.4803	0.4595	0.4546	0.4725	0.4598	0.4262	0.4756
204	2774.9	0.5578	0.5375	0.5644	0.5347	0.5328	0.5501	0.5388	0.4861	0.5239	0.5145	0.5295	0.5229	0.5007	0.493	0.4967	0.4779	0.4422	0.4798	0.4589	0.4541	0.4717	0.4591	0.4256	0.4744
205	2788.56	0.5587	0.5375	0.5649	0.5349	0.5328	0.5498	0.5385	0.4858	0.5239	0.5146	0.5295	0.5225	0.5008	0.4931	0.4966	0.4778	0.4424	0.4796	0.4588	0.4537	0.4709	0.4584	0.4252	0.4742
206	2802.22	0.5592	0.5369	0.5652	0.5348	0.5328	0.5493	0.5383	0.4854	0.524	0.5146	0.5297	0.5222	0.5007	0.4929	0.4966	0.4774	0.4422	0.4788	0.4584	0.4533	0.4705	0.4577	0.4245	0.4739
207	2815.89	0.5602	0.5369	0.565	0.5348	0.5329	0.5489	0.5382	0.4852	0.5238	0.5143	0.5294	0.5214	0.5004	0.4927	0.4963	0.477	0.4417	0.4784	0.4579	0.4526	0.4699	0.4569	0.4238	0.4732
208	2829.55	0.5612	0.5369	0.5656	0.5351	0.5329	0.5486	0.5385	0.486	0.5242	0.5146	0.5297	0.5211	0.5008	0.4932	0.4963	0.477	0.4418	0.4786	0.4576	0.4526	0.4697	0.4565	0.4237	0.473
209	2843.21	0.5612	0.537	0.5656	0.5348	0.5329	0.5486	0.5384	0.4857	0.5236	0.5148	0.5295	0.5205	0.5005	0.4927	0.4964	0.4768	0.4415	0.4779	0.4571	0.4523	0.4696	0.4561	0.423	0.4726
210	2856.88	0.5609	0.5369	0.5652	0.5345	0.5325	0.5477	0.5384	0.4853	0.5235	0.5147	0.5295	0.52	0.5004	0.4926	0.4962	0.4761	0.4407	0.477	0.4564	0.4519	0.4692	0.4553	0.4223	0.4718
211	2870.56	0.5616	0.5367	0.5653	0.5347	0.533	0.5483	0.5384	0.4851	0.5237	0.515	0.5297	0.5197	0.5005	0.4927	0.4961	0.4762	0.4406	0.4772	0.4563	0.4517	0.469	0.4548	0.4219	0.4717
212	2884.42	0.5617	0.5369	0.5655	0.5345	0.5333	0.5481	0.5384	0.4852	0.5237	0.515	0.5298	0.519	0.5007	0.4926	0.4963	0.4758	0.4407	0.4766	0.4559	0.4511	0.4687	0.454	0.4209	0.4708
213	2898.09	0.5615	0.5363	0.5662	0.5342	0.5332	0.5478	0.5382	0.485	0.5236	0.5147	0.5299	0.5188	0.5006	0.4922	0.4965	0.4755	0.4401	0.4763	0.4553	0.4508	0.4685	0.4535	0.4201	0.4704
214	2911.75	0.5615	0.5365	0.567	0.5341	0.5328	0.5474	0.5383	0.4849	0.5235	0.5145	0.5299	0.5186	0.5001	0.4925	0.4967	0.4754	0.4403	0.4762	0.4551	0.4505	0.4684	0.4527	0.4195	0.4709
215	2925.41	0.5614	0.5365	0.567	0.5343	0.533	0.5467	0.5385	0.485	0.5235	0.5149	0.5305	0.5187	0.5003	0.4926	0.4965	0.4751	0.4402	0.4753	0.4548	0.45	0.4682	0.4523	0.4191	0.4696
216	2939.07	0.5607	0.536	0.5667	0.5346	0.5328	0.546	0.5386	0.485	0.5238	0.5151	0.5306	0.5181	0.5005	0.4921	0.4964	0.4745	0.4401	0.4754	0.4544	0.4495	0.4678	0.4518	0.4182	0.4688
217	2952.74	0.5609	0.5355	0.5672	0.535	0.5327	0.5457	0.5386	0.4845	0.5239	0.5152	0.5309	0.5177	0.5004	0.4921	0.4961	0.4742	0.4397	0.475	0.454	0.4489	0.4672	0.4511	0.4174	0.4675
218	2966.4	0.5609	0.5349	0.5671	0.5341	0.5328	0.5453	0.5387	0.4844	0.5239	0.5156	0.5307	0.5174	0.5006	0.4919	0.4961	0.4739	0.4399	0.4749	0.4537	0.4487	0.467	0.4505	0.4169	0.467
219	2980.06	0.5612	0.5346	0.567	0.5337	0.533	0.5442	0.5386	0.4844	0.5237	0.5154	0.5307	0.5172	0.5003	0.492	0.4963	0.4737	0.4394	0.4744	0.4529	0.4482	0.4664	0.4496	0.416	0.4667
220	2993.73	0.5616	0.5347	0.5672	0.5342	0.5333	0.5442	0.5386	0.4844	0.5241	0.5152	0.5307	0.5169	0.5003	0.4917	0.4964	0.4737	0.4393	0.4743	0.4528	0.4481	0.4664	0.4494	0.4155	0.4666
221	3007.39	0.5619	0.5348	0.5678	0.5344	0.5333	0.5442	0.5387	0.4841	0.525	0.5151	0.5307	0.5175	0.5001	0.4917	0.4966	0.4735	0.4392	0.4744	0.4522	0.4476	0.466	0.4485	0.4148	0.4663
222	3021.05	0.5625	0.5349	0.5678	0.5346	0.5331	0.5439	0.5385	0.4841	0.5251	0.5149	0.5308	0.5174	0.5	0.4922	0.4971	0.4737	0.4391	0.4745	0.4517	0.4475	0.4659	0.4478	0.4143	0.4658
223	3034.72	0.5624	0.5347	0.5678	0.5341	0.5329	0.5437	0.5387	0.4839	0.5253	0.5149	0.5309	0.5172	0.4998	0.492	0.4967	0.4734	0.4386	0.4743	0.4515	0.4466	0.4656	0.4475	0.4132	0.465
224	3048.38	0.5628	0.5347	0.568	0.5349	0.5334	0.5437	0.5391	0.4836	0.5259	0.5153	0.5311	0.5171	0.5	0.4919	0.4967	0.4727	0.4386	0.4742	0.4513	0.4468	0.4657	0.4468	0.4128	0.4643
225	3062.04	0.5628	0.5344	0.5681	0.5348	0.5331	0.5435	0.539	0.4832	0.5256	0.5155	0.5313	0.5169	0.4998	0.4916	0.4964	0.4721	0.4381	0.4742	0.4507	0.4462	0.4651	0.4461	0.4122	0.4633
226	3075.71	0.5635	0.5337	0.5685	0.5344	0.5332	0.5432	0.5392	0.4832	0.5253	0.5155	0.531	0.5175	0.4998	0.4915	0.4966	0.4717	0.4376	0.4734	0.4503	0.4458	0.465	0.4453	0.4116	0.4629
227	3089.37	0.5637	0.533	0.5689	0.5346	0.5333	0.5432	0.5392	0.4832	0.5253	0.5157	0.531	0.5171	0.4999	0.4915	0.4969	0.4713	0.4377	0.4732	0.4503	0.4456	0.4649	0.4447	0.411	0.4627
228	3103.03	0.565	0.5331	0.5691	0.5349	0.5336	0.5429	0.5392	0.4828	0.5253	0.5154	0.5307	0.5167	0.4996	0.4913	0.497	0.4713	0.4376	0.4728	0.4499	0.4453	0.465	0.4441	0.4104	0.4625
229	3116.71	0.565	0.5334	0.5694	0.5352	0.5336	0.5428	0.5395	0.4826	0.5251	0.5153	0.5306	0.5169	0.5	0.4911	0.4971	0.4711	0.4371	0.4726	0.4494	0.445	0.465	0.444	0.4094	0.4615
230	3130.39	0.5658	0.5334	0.5699	0.5358	0.534	0.5426	0.5397	0.4822	0.5249	0.5156	0.531	0.5166	0.4996	0.4909	0.497	0.4708	0.4365	0.4721	0.4492	0.4449	0.4644	0.4431	0.4088	0.4607
231	3144.05	0.5664	0.5342	0.5701	0.5359	0.5342	0.5432	0.5397	0.4825	0.5248	0.5155	0.531	0.517	0.4997	0.4911	0.497	0.4707	0.4363	0.4717	0.4487	0.4445	0.464	0.4425	0.408	0.46
232	3157.71	0.566	0.5343	0.5705	0.5359	0.5342	0.5434	0.5399	0.4823	0.5251	0.5156	0.5309	0.5167	0.4996	0.4914	0.4972	0.4702	0.4365	0.4713	0.4485	0.4444	0.4639	0.4418	0.4076	0.4598
233	3171.38	0.5664	0.5345	0.5702	0.5365	0.5338	0.5431	0.54	0.4824	0.5251	0.5155	0.5311	0.5171	0.4994	0.491	0.4974	0.47	0.4365	0.4706	0.4481	0.4444	0.4635	0.4412	0.4071	0.4593
234	3185.04	0.5667	0.5346	0.5707	0.5363	0.5341	0.5433	0.5395	0.4829	0.5255	0.5152	0.5307	0.5172	0.4992	0.491	0.4972	0.47	0.4364	0.4698	0.448	0.4441	0.4635	0.4407	0.4063	0.4584
235	3198.7	0.5668	0.5347	0.5705	0.5363	0.5338	0.5426	0.5396	0.4826	0.5254	0.5146	0.5302	0.5171	0.4991	0.491	0.4971	0.4699	0.4361	0.4694	0.4476	0.4441	0.463	0.44	0.4054	0.4579
236	3212.37	0.567	0.5344	0.5701	0.5365	0.5343	0.5422	0.54	0.4829	0.5256	0.5147	0.5304	0.5176	0.4992	0.4912	0.4973	0.4694	0.436	0.4689	0.4472	0.4436	0.4626	0.4394	0.405	0.4572
237	3226.03	0.5671	0.5339	0.5707	0.537	0.5343	0.5428	0.5405	0.4831	0.5259	0.5145	0.5305	0.5171	0.4995	0.4914	0.4972	0.4693	0.4359	0.4686	0.4469	0.4435	0.4627	0.4389	0.4043	0.4565
238	3239.69	0.5667	0.5343	0.5709	0.5364	0.5348	0.5425	0.5403	0.483	0.5256	0.5143	0.5303	0.5168	0.499	0.4911	0.497	0.4685	0.4357	0.4686	0.4465	0.4435	0.4625	0.4382	0.4031	0.4552
239	3253.36	0.5669	0.5347	0.5714	0.5366	0.5347	0.5425	0.5401	0.4831	0.5256	0.5139	0.5308	0.5169	0.4989	0.4906	0.4971	0.4685	0.4359	0.4684	0.4462	0.4432	0.4621	0.4372	0.4027	0.4548
240	3267.02	0.5673	0.5349	0.5716	0.5361	0.5343	0.5424	0.5402	0.4829	0.5253	0.5139	0.5304	0.5168	0.4987	0.4907	0.4972	0.468	0.4354	0.4682	0.4459	0.443	0.4618	0.4365	0.4019	0.4547
241	3280.68	0.5674	0.5353	0.5726	0.5371	0.5348	0.542	0.5404	0.483	0.5253	0.514	0.5304	0.5168	0.4988	0.4909	0.4971	0.4678	0.4357	0.468	0.4459	0.4429	0.4617	0.4359	0.4013	0.4547
242	3294.35	0.5665	0.5358	0.5721	0.537	0.5346	0.5415	0.5404	0.4828	0.5248	0.514	0.5301	0.5169	0.4989	0.4908	0.497	0.4674	0.4351	0.4675	0.4454	0.4425	0.4617	0.4355	0.4007	0.4541
243	3308.01	0.5676	0.5358	0.5722	0.5374	0.5355	0.5411	0.5405	0.4831	0.5251	0.5142	0.5301	0.5168	0.4987	0.4907	0.4971	0.4673	0.4346	0.4668	0.4447	0.4425	0.461	0.4348	0.4003	0.4533
244	3321.67	0.5682	0.5361	0.5719	0.537	0.5354	0.5409	0.5411	0.4831	0.5254	0.5141	0.5305	0.5172	0.4987	0.4907	0.4973	0.4676	0.4344	0.4665	0.4448	0.4421	0.4608	0.4342	0.3997	0.4526
245	3335.33	0.5683	0.5354	0.5712	0.5371	0.5353	0.5411	0.5414	0.4831	0.5255	0.5143	0.5303	0.517	0.4985	0.4901	0.4972	0.4673	0.4343	0.4664	0.4444	0.4418	0.4609	0.4336	0.3987	0.4516
246	3349	0.5688	0.5363	0.5718	0.537	0.5356	0.5411	0.5413	0.4828	0.5258	0.5143	0.5304	0.5167	0.4984	0.4905	0.497	0.4672	0.434	0.4663	0.4442	0.4417	0.461	0.4331	0.3982	0.4512
247	3362.66	0.5689	0.5368	0.5717	0.537	0.5352	0.5413	0.5411	0.483	0.5259	0.5143	0.5298	0.5167	0.4985	0.4902	0.4967	0.4668	0.4339	0.4659	0.4438	0.4416	0.4606	0.4325	0.3972	0.4509
248	3376.32	0.5678	0.5369	0.5713	0.5367	0.5356	0.5413	0.5411	0.4833	0.526	0.5137	0.5296	0.5167	0.4983	0.4903	0.4967	0.4668	0.4337	0.4656	0.4436	0.4409	0.46	0.4319	0.3966	0.4497
249	3389.99	0.5684	0.5369	0.5715	0.5371	0.5355	0.5414	0.5411	0.4834	0.526	0.5138	0.5297	0.5172	0.4983	0.4902	0.4968	0.4666	0.4332	0.4654	0.4434	0.4408	0.4597	0.431	0.3961	0.4492
250	3403.65	0.569	0.5368	0.572	0.5374	0.5349	0.5416	0.5413	0.4836	0.5261	0.5138	0.5295	0.5177	0.4982	0.4899	0.4966	0.466	0.4332	0.465	0.443	0.4408	0.4595	0.4303	0.3953	0.4483
251	3417.31	0.5691	0.5366	0.5729	0.5375	0.5347	0.5424	0.5411	0.4837	0.5265	0.514	0.5287	0.5178	0.4979	0.4899	0.4966	0.4656	0.4326	0.4648	0.4427	0.4405	0.459	0.4295	0.3943	0.4481
252	3430.98	0.5694	0.5371	0.5731	0.5374	0.5351	0.5424	0.5414	0.4841	0.5272	0.5139	0.5282	0.5178	0.4981	0.4901	0.497	0.4661	0.4326	0.4646	0.4427	0.4402	0.4592	0.4289	0.3941	0.4481
253	3444.64	0.5692	0.5369	0.573	0.5373	0.5351	0.542	0.5415	0.484	0.5274	0.5143	0.5276	0.5176	0.4983	0.4902	0.497	0.4657	0.4325	0.4645	0.4424	0.4401	0.4587	0.4281	0.3932	0.4473
254	3458.3	0.5709	0.5364	0.5733	0.5376	0.5355	0.542	0.5417	0.4837	0.5276	0.5143	0.5274	0.5178	0.4983	0.4902	0.4971	0.4657	0.4321	0.4643	0.4421	0.4398	0.4586	0.4275	0.3924	0.4464
255	3471.97	0.5712	0.5371	0.5733	0.5378	0.5348	0.5428	0.5415	0.4837	0.5273	0.5142	0.5272	0.5177	0.4983	0.4901	0.4968	0.4654	0.4321	0.4641	0.442	0.4394	0.4582	0.4271	0.3918	0.4459
256	3485.65	0.572	0.5376	0.5738	0.5372	0.5352	0.543	0.5418	0.4838	0.5269	0.5144	0.5269	0.5181	0.498	0.4898	0.4969	0.4651	0.4315	0.4638	0.4411	0.4391	0.4582	0.4261	0.3911	0.445
257	3499.31	0.5717	0.5386	0.5749	0.538	0.5353	0.5436	0.5419	0.4842	0.5269	0.5144	0.5269	0.5181	0.4983	0.49	0.4967	0.4651	0.4316	0.4639	0.441	0.4392	0.458	0.4256	0.3908	0.4445
258	3512.98	0.5716	0.5384	0.575	0.5379	0.5357	0.543	0.5417	0.4845	0.527	0.5142	0.5265	0.5179	0.4982	0.4899	0.4968	0.4647	0.4312	0.4634	0.4406	0.4392	0.4579	0.425	0.3899	0.4437
259	3526.64	0.5718	0.5384	0.5753	0.5378	0.536	0.5432	0.5411	0.4847	0.5274	0.5141	0.5267	0.5175	0.498	0.4897	0.4964	0.4645	0.4313	0.4632	0.4405	0.4387	0.4577	0.4243	0.3892	0.4431
260	3540.3	0.5725	0.5385	0.5762	0.5377	0.5366	0.543	0.5409	0.4848	0.5275	0.514	0.5267	0.5182	0.4976	0.4898	0.4963	0.4646	0.4314	0.4633	0.4402	0.4383	0.4573	0.4236	0.3885	0.4421
261	3553.97	0.5719	0.5395	0.5767	0.5376	0.5367	0.5431	0.5408	0.4844	0.5277	0.5134	0.5263	0.518	0.4973	0.4896	0.4957	0.4645	0.4309	0.463	0.4398	0.4383	0.457	0.4232	0.388	0.4417
262	3567.63	0.572	0.5402	0.5768	0.5371	0.5368	0.5431	0.5409	0.4841	0.5276	0.5138	0.5263	0.5178	0.4971	0.4895	0.4955	0.4644	0.4306	0.4631	0.4397	0.4381	0.4568	0.4225	0.3872	0.4411
263	3581.29	0.5723	0.5405	0.5766	0.5371	0.5369	0.5424	0.5414	0.484	0.5277	0.5142	0.5261	0.5175	0.4968	0.4893	0.495	0.464	0.4305	0.463	0.4397	0.4377	0.456	0.4215	0.3864	0.4402
264	3594.96	0.5721	0.5406	0.5771	0.5381	0.5367	0.5428	0.5412	0.484	0.5277	0.5143	0.5258	0.5177	0.4969	0.4897	0.4947	0.4639	0.4305	0.4626	0.4396	0.4371	0.456	0.421	0.3856	0.4396
265	3608.62	0.5724	0.5409	0.5773	0.5372	0.5361	0.5426	0.5413	0.4843	0.5278	0.5143	0.5254	0.518	0.4967	0.4895	0.4945	0.4639	0.4305	0.4623	0.4389	0.4367	0.4556	0.4198	0.3851	0.4386
266	3622.28	0.5729	0.5409	0.5773	0.5376	0.536	0.543	0.5418	0.4844	0.5274	0.5145	0.5254	0.5178	0.4971	0.4895	0.4943	0.4636	0.4298	0.4626	0.4389	0.4364	0.4557	0.4194	0.3842	0.4376
267	3635.95	0.573	0.5411	0.5775	0.5383	0.5363	0.5434	0.5418	0.4846	0.5275	0.5142	0.5255	0.5178	0.4973	0.4894	0.4943	0.4634	0.4297	0.4621	0.4384	0.4363	0.4553	0.4186	0.3836	0.4368
268	3649.61	0.5722	0.541	0.5773	0.5385	0.5361	0.5438	0.542	0.4845	0.5276	0.514	0.5253	0.5172	0.4969	0.489	0.4939	0.463	0.4295	0.4615	0.4385	0.4359	0.4547	0.4178	0.3827	0.4368
269	3663.27	0.5728	0.5411	0.578	0.5383	0.5369	0.5437	0.5418	0.4843	0.5273	0.514	0.5252	0.5173	0.4967	0.4892	0.4941	0.463	0.4295	0.4615	0.4382	0.4359	0.4542	0.4173	0.382	0.4356
270	3676.94	0.5729	0.5424	0.5786	0.5384	0.5363	0.5443	0.542	0.4845	0.5278	0.514	0.5252	0.5176	0.4966	0.489	0.4943	0.4626	0.4292	0.4614	0.4383	0.4359	0.454	0.4169	0.3809	0.4348
271	3690.6	0.5729	0.5427	0.5786	0.5379	0.5368	0.5449	0.5418	0.4846	0.5282	0.5141	0.525	0.5176	0.4966	0.489	0.4941	0.4624	0.4291	0.4614	0.4378	0.4353	0.4539	0.4158	0.3805	0.434
272	3704.26	0.5731	0.543	0.5786	0.5388	0.5366	0.5451	0.5419	0.4848	0.5284	0.514	0.5251	0.5175	0.4967	0.489	0.4942	0.4625	0.4288	0.4612	0.4376	0.4353	0.4537	0.4153	0.3799	0.4334
273	3717.93	0.5731	0.5442	0.5789	0.5393	0.5366	0.5451	0.5419	0.4847	0.5288	0.5141	0.5251	0.5177	0.4966	0.489	0.4945	0.4625	0.429	0.4612	0.4373	0.4353	0.4536	0.4146	0.3796	0.4325
274	3731.59	0.5727	0.5442	0.5791	0.5387	0.5368	0.5452	0.542	0.4845	0.5285	0.5138	0.5249	0.5177	0.4964	0.4889	0.4945	0.4623	0.4286	0.4608	0.4368	0.4347	0.453	0.4141	0.3788	0.4319
275	3745.25	0.5725	0.5437	0.5794	0.5388	0.5374	0.5457	0.5417	0.484	0.5283	0.5142	0.5251	0.5177	0.4964	0.489	0.4943	0.4622	0.4284	0.4608	0.4369	0.4345	0.4528	0.4135	0.3782	0.4316
276	3758.92	0.5728	0.5438	0.5789	0.5387	0.5379	0.5455	0.5417	0.4843	0.5284	0.5135	0.5249	0.5183	0.4965	0.489	0.494	0.4621	0.4285	0.4604	0.4369	0.4344	0.4526	0.413	0.3773	0.4306
277	3772.58	0.5732	0.5435	0.5789	0.5394	0.5369	0.5454	0.5418	0.4844	0.5285	0.5141	0.5252	0.5182	0.4962	0.489	0.4943	0.4618	0.4283	0.4606	0.4368	0.434	0.4523	0.4125	0.3763	0.43
278	3786.24	0.5737	0.5433	0.5793	0.5385	0.5369	0.5451	0.5416	0.4839	0.5284	0.5135	0.5248	0.5176	0.4962	0.4885	0.494	0.4615	0.428	0.4605	0.4365	0.434	0.4519	0.4115	0.3755	0.4291
279	3799.91	0.5735	0.543	0.5793	0.5382	0.5367	0.5447	0.5414	0.484	0.5288	0.5138	0.5248	0.5175	0.4959	0.4884	0.4938	0.4618	0.4278	0.4603	0.4364	0.4336	0.4518	0.4109	0.375	0.4288
280	3813.57	0.5739	0.5424	0.5796	0.5387	0.5368	0.5448	0.5416	0.4846	0.5289	0.5135	0.525	0.5175	0.496	0.4885	0.4938	0.4616	0.4276	0.4602	0.436	0.4333	0.4512	0.4105	0.3741	0.4281
281	3827.23	0.5746	0.5424	0.58	0.539	0.5373	0.5452	0.5415	0.4845	0.5295	0.5138	0.5253	0.5176	0.4962	0.4885	0.4936	0.4615	0.4277	0.4598	0.4358	0.4331	0.4511	0.4103	0.3736	0.4274
282	3840.9	0.5745	0.5431	0.5797	0.5392	0.5375	0.545	0.5419	0.4842	0.5295	0.5136	0.5252	0.5175	0.4961	0.4886	0.4935	0.461	0.4276	0.4594	0.4355	0.4324	0.4507	0.4097	0.3729	0.4268
283	3854.56	0.5747	0.543	0.5797	0.5388	0.5379	0.5452	0.5419	0.4838	0.529	0.5134	0.5253	0.5173	0.4958	0.4885	0.4933	0.4606	0.4271	0.4591	0.4352	0.4323	0.4507	0.4091	0.372	0.4262
284	3868.22	0.5755	0.5431	0.5798	0.5386	0.5379	0.5446	0.5423	0.4843	0.53	0.5134	0.5256	0.5172	0.4961	0.4885	0.4932	0.4604	0.4274	0.4592	0.4351	0.432	0.4502	0.4086	0.3714	0.4252
285	3881.89	0.5762	0.5432	0.5798	0.5386	0.5378	0.5446	0.5424	0.4847	0.5299	0.5136	0.5255	0.517	0.496	0.4886	0.4931	0.4604	0.4277	0.4592	0.435	0.432	0.4504	0.4081	0.3709	0.4247
286	3895.55	0.5761	0.5439	0.5798	0.5385	0.5384	0.5444	0.5428	0.4846	0.5303	0.5133	0.5258	0.5177	0.4959	0.4886	0.4926	0.4602	0.4271	0.4592	0.4347	0.4314	0.4501	0.4076	0.3702	0.4244
287	3909.21	0.5761	0.544	0.5798	0.539	0.5375	0.5451	0.5425	0.4846	0.5302	0.5133	0.5262	0.5175	0.4958	0.4888	0.4925	0.4601	0.4269	0.4592	0.4346	0.4315	0.4501	0.4071	0.3696	0.4237
288	3922.88	0.5761	0.5436	0.5802	0.539	0.537	0.5453	0.5422	0.4848	0.5303	0.5131	0.5262	0.5176	0.4957	0.489	0.4924	0.4599	0.4268	0.4589	0.4345	0.4314	0.4496	0.4065	0.3692	0.4232
289	3936.54	0.5768	0.5428	0.5803	0.5393	0.5374	0.5456	0.542	0.4847	0.5305	0.513	0.5256	0.5172	0.4956	0.4883	0.4923	0.4595	0.4267	0.4589	0.4343	0.431	0.4494	0.4057	0.3682	0.4227
290	3950.2	0.5774	0.5423	0.5803	0.5395	0.538	0.5453	0.5418	0.485	0.531	0.5127	0.5258	0.5175	0.4958	0.4885	0.4926	0.4592	0.4265	0.4587	0.4341	0.431	0.4493	0.4051	0.3676	0.4218
291	3963.87	0.5764	0.5422	0.5812	0.5401	0.5381	0.545	0.5422	0.4854	0.5311	0.513	0.5254	0.5175	0.4959	0.4884	0.4924	0.4592	0.426	0.4585	0.4339	0.4301	0.4492	0.4044	0.3672	0.421
292	3977.53	0.5762	0.5426	0.5812	0.5398	0.5392	0.5449	0.5417	0.4848	0.5307	0.5134	0.5257	0.5173	0.4959	0.4884	0.4921	0.4588	0.4262	0.4581	0.4334	0.4298	0.4487	0.4039	0.3664	0.4202
293	3991.19	0.5763	0.5427	0.5809	0.5399	0.5387	0.5455	0.5422	0.4846	0.5311	0.513	0.5257	0.5167	0.496	0.4884	0.4923	0.4589	0.4259	0.4581	0.4331	0.4296	0.4485	0.4037	0.366	0.4192
294	4004.86	0.5752	0.5423	0.5816	0.5402	0.5388	0.5454	0.5423	0.4849	0.531	0.5135	0.5256	0.5165	0.4957	0.4884	0.4925	0.4584	0.4259	0.4579	0.433	0.4296	0.4481	0.403	0.3653	0.419
295	4018.52	0.5753	0.5426	0.5819	0.5404	0.5387	0.5461	0.5428	0.4851	0.5309	0.5135	0.5261	0.5171	0.496	0.4884	0.4928	0.4591	0.4256	0.4578	0.433	0.4295	0.4481	0.4021	0.3646	0.4187
296	4032.18	0.5754	0.5432	0.5819	0.5405	0.5382	0.5455	0.5433	0.4852	0.5313	0.5134	0.5259	0.5172	0.4958	0.4881	0.4925	0.4591	0.4255	0.4578	0.4328	0.4294	0.4479	0.4015	0.3639	0.4179
297	4045.85	0.5761	0.5428	0.5821	0.5405	0.538	0.5457	0.5432	0.4851	0.5311	0.5129	0.526	0.5173	0.4955	0.4882	0.4925	0.4582	0.4254	0.4574	0.4326	0.4292	0.4477	0.4008	0.3632	0.4175
298	4059.51	0.5758	0.5436	0.5829	0.5409	0.5381	0.5456	0.5437	0.4854	0.5319	0.5135	0.5261	0.5173	0.4958	0.4882	0.4924	0.4582	0.4254	0.4571	0.4322	0.4292	0.4475	0.4008	0.363	0.4173
299	4073.19	0.5764	0.5443	0.5825	0.5412	0.5392	0.5452	0.5434	0.4854	0.5317	0.5132	0.5257	0.517	0.4956	0.4883	0.4924	0.4579	0.4252	0.4567	0.432	0.4291	0.4474	0.4001	0.3623	0.4171
300	4086.88	0.5761	0.5448	0.5831	0.5414	0.539	0.5453	0.5432	0.4854	0.5318	0.5128	0.5259	0.517	0.4953	0.488	0.4921	0.4578	0.4249	0.4571	0.4316	0.4287	0.4468	0.3995	0.3614	0.4165
301	4100.54	0.576	0.5445	0.5828	0.5412	0.54	0.5457	0.5431	0.485	0.5317	0.5128	0.5258	0.5173	0.4951	0.4881	0.4921	0.4577	0.4247	0.457	0.4312	0.4287	0.4465	0.3988	0.3607	0.4157
302	4114.2	0.5762	0.5443	0.5831	0.5411	0.5408	0.5462	0.5427	0.4854	0.5319	0.5126	0.5255	0.5177	0.495	0.488	0.4921	0.458	0.4248	0.4569	0.4312	0.4286	0.4468	0.3988	0.36	0.4152
303	4127.86	0.5765	0.5438	0.5837	0.5409	0.5406	0.546	0.5425	0.4848	0.5319	0.5127	0.5255	0.5173	0.4951	0.4879	0.492	0.4579	0.4247	0.4567	0.4312	0.4285	0.4468	0.3981	0.3594	0.4145
304	4141.53	0.5773	0.5433	0.5843	0.5409	0.5399	0.5462	0.5427	0.4847	0.532	0.5127	0.5256	0.5178	0.4953	0.4879	0.4919	0.4576	0.4242	0.4566	0.431	0.4283	0.4466	0.3976	0.3591	0.4142
305	4155.19	0.5776	0.5433	0.5847	0.5411	0.5399	0.5461	0.5432	0.4852	0.5321	0.5125	0.5255	0.5177	0.4956	0.4883	0.4917	0.457	0.4241	0.4562	0.4311	0.4279	0.4461	0.397	0.3586	0.4136
306	4168.86	0.5783	0.5428	0.5846	0.54	0.5398	0.5458	0.543	0.485	0.5323	0.5124	0.5253	0.5174	0.4952	0.4879	0.4916	0.4569	0.4236	0.4563	0.4306	0.4276	0.4458	0.3963	0.3578	0.413
307	4182.52	0.5785	0.5425	0.584	0.5399	0.5403	0.5453	0.5435	0.4847	0.5326	0.5127	0.5255	0.5178	0.4957	0.4879	0.4915	0.4567	0.4237	0.4564	0.4305	0.4274	0.446	0.3959	0.3572	0.4121
308	4196.18	0.5775	0.5424	0.5838	0.5407	0.541	0.5456	0.5435	0.4848	0.5329	0.5127	0.5253	0.5179	0.4955	0.4876	0.4917	0.4565	0.4236	0.4562	0.4304	0.4269	0.4456	0.3955	0.3569	0.4119
309	4209.84	0.5768	0.5424	0.584	0.541	0.5416	0.546	0.5437	0.4847	0.5338	0.5126	0.5258	0.5179	0.4956	0.4873	0.4917	0.4564	0.4235	0.4562	0.4302	0.4266	0.4456	0.3948	0.3566	0.4116
310	4223.51	0.5772	0.542	0.5832	0.5417	0.5417	0.5462	0.5442	0.4848	0.5338	0.5129	0.5256	0.5176	0.4957	0.4874	0.4914	0.4562	0.4237	0.4556	0.43	0.4264	0.4455	0.3945	0.3559	0.4113
311	4237.17	0.5775	0.5424	0.5837	0.542	0.5423	0.5465	0.5443	0.4847	0.5336	0.5126	0.5256	0.5181	0.4957	0.4873	0.4914	0.4563	0.4239	0.4558	0.4295	0.4263	0.4457	0.3938	0.3553	0.4107
312	4250.83	0.5777	0.5416	0.5845	0.5415	0.5417	0.5464	0.544	0.4846	0.534	0.5122	0.5253	0.5178	0.4958	0.4874	0.491	0.4559	0.4235	0.4557	0.4298	0.426	0.4451	0.3932	0.355	0.4098
313	4264.5	0.5779	0.5415	0.5843	0.541	0.5412	0.5469	0.5439	0.4848	0.5336	0.5124	0.5256	0.5176	0.4955	0.4878	0.491	0.4562	0.4234	0.4556	0.4295	0.4258	0.445	0.3926	0.3543	0.4091
314	4278.16	0.578	0.5412	0.5851	0.5403	0.5411	0.5469	0.5441	0.4851	0.5337	0.5122	0.5256	0.5179	0.4956	0.4875	0.4911	0.4555	0.4229	0.4554	0.4292	0.4254	0.4447	0.3922	0.3538	0.4089
315	4291.82	0.5784	0.5416	0.5848	0.5413	0.5419	0.547	0.5443	0.4851	0.5337	0.5123	0.5255	0.5177	0.4954	0.4872	0.491	0.4554	0.4226	0.4554	0.429	0.4252	0.445	0.3919	0.353	0.4084
316	4305.49	0.5784	0.5413	0.5842	0.5415	0.5407	0.5471	0.5442	0.4851	0.5336	0.5122	0.5256	0.5178	0.4953	0.487	0.4905	0.4552	0.4227	0.4554	0.4288	0.4253	0.4449	0.3916	0.3524	0.4079
317	4319.41	0.578	0.5416	0.5842	0.5412	0.5403	0.5472	0.544	0.4847	0.5335	0.5127	0.526	0.5182	0.4952	0.4873	0.4908	0.4552	0.4225	0.455	0.4287	0.4252	0.4446	0.3913	0.3518	0.4073
318	4333.14	0.5773	0.5418	0.5844	0.5416	0.54	0.5472	0.5439	0.4847	0.5337	0.5125	0.5261	0.5181	0.495	0.4871	0.491	0.455	0.4224	0.4559	0.4286	0.4248	0.4447	0.3908	0.351	0.407
319	4346.81	0.5785	0.5426	0.5837	0.5411	0.5394	0.5475	0.5442	0.4849	0.5339	0.5124	0.5258	0.518	0.4949	0.4872	0.491	0.4546	0.4222	0.4557	0.4285	0.4246	0.4443	0.3905	0.3505	0.4065
320	4360.47	0.5781	0.5427	0.5837	0.5415	0.5395	0.5476	0.5438	0.4849	0.5348	0.5121	0.5255	0.5182	0.4952	0.4874	0.4912	0.4544	0.4218	0.4563	0.4284	0.4242	0.4443	0.3901	0.3501	0.4061
321	4374.13	0.5783	0.543	0.5835	0.5428	0.5405	0.548	0.5438	0.4852	0.5343	0.5119	0.5256	0.5185	0.4952	0.4875	0.4912	0.4541	0.4214	0.4558	0.4282	0.4241	0.4443	0.3897	0.3502	0.4057
322	4387.8	0.578	0.5427	0.5836	0.5427	0.5418	0.5476	0.5441	0.4852	0.5339	0.5119	0.5252	0.5178	0.4952	0.4875	0.4908	0.4544	0.4216	0.4557	0.4278	0.4239	0.4442	0.3892	0.3495	0.4054
323	4401.46	0.5785	0.5429	0.5842	0.5419	0.542	0.5471	0.5445	0.485	0.5339	0.5117	0.5251	0.518	0.495	0.4872	0.4908	0.4541	0.4216	0.4554	0.4278	0.4234	0.4437	0.3884	0.3487	0.4051
324	4415.12	0.578	0.5431	0.5838	0.5421	0.5421	0.5474	0.5445	0.4851	0.5341	0.5116	0.5247	0.518	0.4948	0.4873	0.4904	0.4541	0.4213	0.4548	0.4277	0.4228	0.4434	0.3882	0.348	0.4042
325	4428.79	0.5779	0.5434	0.5839	0.5414	0.542	0.5484	0.5448	0.4856	0.5345	0.5117	0.5244	0.5181	0.495	0.4872	0.4907	0.4537	0.4217	0.4547	0.428	0.4232	0.4436	0.3878	0.3477	0.4036
326	4442.49	0.5772	0.5433	0.5835	0.5416	0.5412	0.5488	0.5445	0.4858	0.5342	0.5117	0.5246	0.5178	0.4948	0.4868	0.4906	0.454	0.4212	0.4545	0.4276	0.4226	0.4437	0.3872	0.3471	0.4035
327	4456.15	0.5781	0.5423	0.5835	0.5411	0.5413	0.548	0.5443	0.486	0.5347	0.5123	0.5248	0.518	0.4944	0.4866	0.4909	0.4539	0.4211	0.4545	0.4272	0.4227	0.4432	0.3873	0.3468	0.4029
328	4469.81	0.5792	0.5418	0.5836	0.5419	0.5419	0.5482	0.544	0.4856	0.5347	0.5115	0.525	0.5182	0.4944	0.4867	0.4909	0.4538	0.4209	0.4541	0.4271	0.4223	0.4429	0.3868	0.346	0.4027
329	4483.48	0.5797	0.5418	0.5838	0.5425	0.5419	0.548	0.5448	0.4859	0.5347	0.5114	0.5252	0.5182	0.4946	0.487	0.4907	0.4539	0.4211	0.4538	0.4271	0.4221	0.4429	0.3863	0.3453	0.402
330	4497.14	0.5795	0.5419	0.5843	0.5429	0.5417	0.5476	0.5445	0.4856	0.5345	0.5118	0.5252	0.5182	0.4948	0.4868	0.4905	0.4534	0.4209	0.4539	0.427	0.4218	0.443	0.3856	0.3451	0.4018
331	4510.8	0.5796	0.543	0.5839	0.5429	0.5418	0.5483	0.5444	0.4856	0.5347	0.5122	0.525	0.5183	0.4944	0.4864	0.4902	0.4534	0.4206	0.4538	0.4265	0.422	0.4427	0.3845	0.3446	0.4012
332	4524.47	0.58	0.5435	0.5847	0.5423	0.5416	0.5481	0.5441	0.4856	0.5344	0.5121	0.5247	0.5182	0.4943	0.4866	0.4904	0.453	0.4205	0.4538	0.4261	0.4217	0.4428	0.3846	0.3443	0.401
333	4538.13	0.5807	0.5438	0.5847	0.5422	0.5423	0.5481	0.5442	0.4856	0.5348	0.5123	0.5245	0.5185	0.4945	0.4865	0.4901	0.4529	0.4206	0.4537	0.4261	0.4218	0.4428	0.3839	0.3436	0.4002
334	4551.8	0.58	0.5435	0.5851	0.5422	0.5424	0.5479	0.5445	0.4854	0.5353	0.5122	0.5248	0.5187	0.4944	0.4869	0.49	0.4527	0.4204	0.4539	0.4258	0.4217	0.442	0.3837	0.343	0.3995
335	4565.49	0.5803	0.544	0.5852	0.5421	0.5417	0.5486	0.5448	0.4858	0.5356	0.5119	0.5253	0.5183	0.4944	0.4868	0.4901	0.4529	0.4205	0.4538	0.426	0.4215	0.4421	0.3832	0.3427	0.3993
336	4579.15	0.5798	0.5438	0.5852	0.5426	0.5422	0.5484	0.5453	0.4861	0.5355	0.5118	0.5253	0.518	0.4944	0.4867	0.4904	0.4528	0.4201	0.4536	0.4259	0.4211	0.4421	0.3825	0.342	0.3989
337	4592.81	0.5792	0.5437	0.585	0.5419	0.5426	0.5486	0.5457	0.4864	0.535	0.5119	0.525	0.5181	0.4947	0.4871	0.4903	0.4529	0.4199	0.4532	0.4255	0.4211	0.4419	0.3821	0.3419	0.3984
338	4606.48	0.5788	0.5444	0.585	0.5422	0.5425	0.5491	0.5459	0.4861	0.5347	0.5122	0.5247	0.518	0.4947	0.4869	0.4904	0.4524	0.42	0.453	0.4255	0.4211	0.4414	0.3815	0.3413	0.3984
339	4620.14	0.5783	0.5453	0.5854	0.5421	0.5432	0.5488	0.5465	0.486	0.5345	0.5117	0.525	0.5181	0.4941	0.4868	0.4904	0.4525	0.4196	0.4531	0.4252	0.4211	0.4415	0.3814	0.3409	0.3977
340	4633.81	0.5779	0.5458	0.5857	0.5422	0.5436	0.548	0.5465	0.4865	0.5354	0.5114	0.5249	0.5178	0.4944	0.4865	0.49	0.4522	0.4191	0.4527	0.4252	0.421	0.4412	0.3811	0.3401	0.397
341	4647.47	0.5786	0.5469	0.5863	0.5426	0.5434	0.5476	0.5462	0.4863	0.5359	0.5115	0.5249	0.518	0.4944	0.4865	0.4901	0.4522	0.4193	0.4529	0.4251	0.4205	0.4414	0.3805	0.3397	0.3969
342	4661.13	0.579	0.5468	0.5872	0.5424	0.5437	0.5481	0.5463	0.4869	0.5358	0.5114	0.5245	0.5179	0.4943	0.4863	0.4898	0.4522	0.4194	0.4527	0.4248	0.4203	0.441	0.3799	0.3396	0.3962
343	4674.8	0.5803	0.5461	0.5879	0.5424	0.5438	0.5486	0.5462	0.4876	0.5366	0.5117	0.5244	0.5183	0.4944	0.4862	0.4898	0.4521	0.4192	0.4524	0.4248	0.4201	0.4409	0.3794	0.3391	0.3961
344	4688.46	0.58	0.5464	0.588	0.5419	0.5428	0.5489	0.5463	0.4876	0.5366	0.512	0.5246	0.5182	0.4944	0.4859	0.4899	0.4522	0.4194	0.4525	0.4244	0.4197	0.4408	0.3789	0.3386	0.3959
345	4702.12	0.5801	0.5458	0.588	0.5422	0.5424	0.5487	0.5468	0.4877	0.5366	0.5117	0.5248	0.5184	0.4945	0.4862	0.49	0.4519	0.4191	0.4528	0.4243	0.4197	0.4409	0.3784	0.3381	0.3953
346	4715.78	0.5813	0.5457	0.5875	0.5433	0.5428	0.5492	0.5472	0.487	0.5362	0.5116	0.5248	0.5182	0.4947	0.4861	0.4901	0.4514	0.4186	0.4523	0.4243	0.4194	0.4408	0.3781	0.3374	0.3945
347	4729.45	0.5808	0.5457	0.5878	0.543	0.5437	0.5491	0.5474	0.487	0.5363	0.5115	0.525	0.5189	0.4948	0.4864	0.4899	0.4515	0.4185	0.4527	0.4242	0.4193	0.441	0.3777	0.3371	0.3944
348	4743.11	0.5819	0.5457	0.588	0.543	0.5442	0.5497	0.5475	0.487	0.5367	0.5117	0.5245	0.519	0.4947	0.4862	0.4896	0.4516	0.4187	0.4526	0.4242	0.4195	0.4404	0.3769	0.3366	0.3941
349	4756.77	0.5815	0.5453	0.5882	0.5425	0.5448	0.5498	0.5478	0.4863	0.5362	0.5113	0.5246	0.5187	0.4944	0.4864	0.4895	0.4515	0.4184	0.4523	0.4241	0.4194	0.4402	0.3763	0.3362	0.394
350	4770.44	0.5814	0.5448	0.5886	0.5431	0.5456	0.5505	0.548	0.4867	0.5361	0.5121	0.5247	0.5185	0.4945	0.4862	0.4898	0.4514	0.4186	0.4522	0.4241	0.4192	0.4402	0.3762	0.3362	0.3936
351	4784.1	0.5825	0.5454	0.5887	0.5439	0.544	0.5499	0.5488	0.4866	0.5361	0.5121	0.5243	0.5184	0.4946	0.4859	0.4894	0.4511	0.4183	0.4521	0.4238	0.4191	0.4402	0.376	0.3356	0.3931
352	4797.77	0.5813	0.5443	0.5891	0.5428	0.5451	0.55	0.5487	0.4865	0.5359	0.5117	0.5244	0.5181	0.4941	0.4858	0.4893	0.4512	0.4181	0.4516	0.4235	0.4189	0.4398	0.3757	0.3351	0.3924
353	4811.44	0.5816	0.5442	0.5901	0.5424	0.5467	0.5506	0.5486	0.4864	0.5369	0.5119	0.5245	0.5186	0.4943	0.4861	0.4894	0.4514	0.418	0.4519	0.4235	0.4189	0.4399	0.3756	0.3344	0.3922
354	4825.1	0.5825	0.5448	0.5908	0.5433	0.5451	0.5502	0.5484	0.4868	0.537	0.5117	0.5248	0.5184	0.4945	0.486	0.489	0.4511	0.4181	0.4517	0.4233	0.4189	0.44	0.3749	0.3341	0.3921
355	4838.77	0.5834	0.5451	0.5905	0.5435	0.5458	0.5501	0.5483	0.487	0.5369	0.5118	0.5252	0.5185	0.4942	0.4858	0.489	0.451	0.4178	0.4519	0.4234	0.4187	0.4398	0.3746	0.3336	0.3917
356	4852.43	0.5829	0.5453	0.5899	0.5426	0.5465	0.5502	0.5483	0.4867	0.5364	0.5113	0.5251	0.5185	0.4941	0.4858	0.4893	0.451	0.418	0.4517	0.4231	0.4185	0.4394	0.3742	0.3334	0.3911
357	4866.09	0.5833	0.5466	0.5896	0.5419	0.5462	0.5505	0.5486	0.4863	0.536	0.5115	0.525	0.5186	0.4941	0.4862	0.4895	0.451	0.4179	0.4516	0.4228	0.4186	0.4397	0.374	0.3327	0.3908
358	4879.76	0.5819	0.5465	0.5888	0.5427	0.5463	0.5505	0.5483	0.4858	0.5367	0.5114	0.5248	0.5186	0.494	0.4857	0.4896	0.4507	0.4174	0.4516	0.4225	0.4184	0.4396	0.3737	0.3323	0.3902
359	4893.42	0.5826	0.5471	0.5896	0.5434	0.5462	0.5513	0.5483	0.4869	0.5371	0.5109	0.5254	0.5187	0.494	0.4855	0.4897	0.4504	0.4173	0.4515	0.4226	0.4186	0.4393	0.3736	0.3322	0.3903
360	4907.08	0.5838	0.5462	0.5895	0.5426	0.5455	0.5512	0.5485	0.4872	0.5367	0.511	0.5252	0.5186	0.4946	0.4855	0.4896	0.4503	0.4172	0.4516	0.4224	0.4186	0.4395	0.373	0.3318	0.39
361	4920.75	0.5829	0.5457	0.5894	0.5427	0.5463	0.5509	0.5485	0.487	0.5365	0.5108	0.5251	0.5185	0.4945	0.486	0.4897	0.4499	0.417	0.451	0.4221	0.4181	0.439	0.3724	0.3311	0.3894
362	4934.41	0.5831	0.5456	0.5896	0.5441	0.5458	0.5512	0.5494	0.4871	0.5364	0.5104	0.5248	0.5187	0.4943	0.4856	0.4895	0.4499	0.4173	0.4511	0.4221	0.4181	0.4391	0.3718	0.331	0.3891
363	4948.07	0.5826	0.545	0.5905	0.5437	0.5468	0.5512	0.5495	0.4874	0.5369	0.511	0.5247	0.5188	0.4941	0.486	0.4894	0.4497	0.4169	0.4512	0.422	0.4182	0.4387	0.3711	0.3304	0.3888
364	4961.74	0.5831	0.5452	0.5911	0.5425	0.5466	0.5511	0.5501	0.4877	0.537	0.511	0.525	0.5189	0.494	0.4858	0.4898	0.4497	0.4168	0.4508	0.4218	0.4182	0.4387	0.3708	0.3303	0.3891
365	4975.4	0.5829	0.5461	0.5918	0.5419	0.5467	0.5512	0.5501	0.4873	0.5374	0.5116	0.5247	0.5183	0.494	0.4856	0.4896	0.4495	0.4167	0.4507	0.4216	0.4184	0.4386	0.3705	0.3297	0.3885
366	4989.06	0.5836	0.5457	0.5911	0.5423	0.5471	0.5514	0.5503	0.4871	0.5378	0.511	0.5249	0.5186	0.4937	0.4853	0.4897	0.4493	0.4167	0.4509	0.4215	0.4181	0.4385	0.37	0.3291	0.388
367	5002.73	0.5843	0.5457	0.5922	0.5422	0.5476	0.5516	0.5501	0.487	0.5384	0.5112	0.5249	0.518	0.4937	0.4853	0.4899	0.4495	0.417	0.4507	0.4212	0.4178	0.4388	0.37	0.3286	0.3878
368	5016.39	0.5847	0.5457	0.5925	0.5428	0.547	0.5518	0.5501	0.487	0.5382	0.5108	0.5245	0.5181	0.4938	0.4855	0.4894	0.4494	0.4165	0.4504	0.421	0.4175	0.4387	0.3696	0.3285	0.3873
369	5030.05	0.5846	0.5456	0.5929	0.5429	0.5479	0.5517	0.5502	0.4867	0.5377	0.5109	0.5247	0.5176	0.494	0.4849	0.4894	0.4495	0.4161	0.451	0.4209	0.4177	0.4384	0.3694	0.328	0.3869
370	5043.72	0.5848	0.5461	0.5924	0.5435	0.5479	0.5522	0.5511	0.4867	0.537	0.511	0.5247	0.5178	0.4942	0.4848	0.4894	0.4492	0.4164	0.4515	0.4208	0.4173	0.4382	0.3691	0.3278	0.3869
371	5057.38	0.5848	0.547	0.592	0.5434	0.5471	0.5517	0.5509	0.4867	0.5377	0.5115	0.5249	0.5178	0.4946	0.4849	0.4891	0.4488	0.4165	0.4515	0.421	0.417	0.4383	0.3689	0.3273	0.3864
372	5071.04	0.5853	0.548	0.5919	0.5432	0.5476	0.5523	0.5511	0.4873	0.5382	0.5114	0.5251	0.5183	0.4945	0.4848	0.4894	0.449	0.4164	0.4512	0.4207	0.4168	0.4378	0.3685	0.327	0.3862
373	5084.71	0.5847	0.5486	0.5924	0.542	0.5478	0.5525	0.5515	0.4878	0.5379	0.5114	0.5249	0.5183	0.4945	0.4851	0.4894	0.4487	0.416	0.4511	0.4204	0.4163	0.4378	0.368	0.3264	0.3857
374	5098.37	0.5852	0.5483	0.5931	0.5428	0.5487	0.5522	0.5517	0.4881	0.5381	0.5113	0.525	0.518	0.4943	0.4856	0.4893	0.4488	0.4159	0.4513	0.4208	0.4164	0.438	0.3679	0.3264	0.3856
375	5112.03	0.5866	0.548	0.5928	0.5426	0.549	0.5518	0.5522	0.4877	0.5378	0.5111	0.5256	0.5178	0.4942	0.4857	0.4893	0.4485	0.4162	0.4513	0.4204	0.4163	0.4378	0.3675	0.3261	0.3852
376	5125.7	0.5867	0.5476	0.5936	0.543	0.5485	0.5522	0.5518	0.4868	0.5374	0.5111	0.5252	0.5179	0.4943	0.4853	0.4893	0.4484	0.4162	0.4507	0.4199	0.4165	0.4375	0.3674	0.3256	0.3849
377	5139.36	0.5858	0.547	0.5933	0.5415	0.5493	0.5519	0.5515	0.4869	0.5372	0.5113	0.5251	0.5183	0.4946	0.4851	0.4891	0.448	0.4156	0.4501	0.4198	0.4164	0.4374	0.3668	0.325	0.3842
378	5153.02	0.5855	0.5469	0.5935	0.5424	0.5486	0.552	0.5516	0.487	0.538	0.5114	0.5249	0.5185	0.4947	0.4854	0.4893	0.4481	0.4157	0.4499	0.42	0.4164	0.4374	0.3664	0.3246	0.3844
379	5166.69	0.5851	0.5469	0.5932	0.5431	0.5491	0.5522	0.5522	0.4877	0.5384	0.5114	0.5244	0.5185	0.4945	0.4855	0.4893	0.448	0.4155	0.4496	0.4196	0.4158	0.4373	0.3658	0.3242	0.3837
380	5180.35	0.5854	0.5474	0.5926	0.5426	0.5505	0.5526	0.5522	0.4882	0.5388	0.512	0.5243	0.518	0.4945	0.4853	0.4889	0.4481	0.4154	0.4491	0.4196	0.416	0.4372	0.3656	0.3242	0.3833
381	5194.01	0.5854	0.547	0.5928	0.5423	0.5496	0.5535	0.5529	0.4883	0.5381	0.5116	0.5244	0.5184	0.4943	0.4851	0.489	0.448	0.4155	0.4495	0.4197	0.4156	0.4372	0.3652	0.324	0.3832
382	5207.68	0.5869	0.5471	0.5936	0.5425	0.5501	0.5537	0.5533	0.4881	0.538	0.5115	0.5246	0.5187	0.4938	0.4848	0.4894	0.4479	0.4153	0.4496	0.4198	0.4155	0.4375	0.3651	0.3237	0.3828
383	5221.34	0.5867	0.547	0.5947	0.5424	0.5526	0.5537	0.5531	0.4879	0.5377	0.5109	0.5248	0.5187	0.494	0.4852	0.4893	0.4478	0.415	0.4496	0.4197	0.4155	0.4376	0.365	0.3232	0.3829
384	5235	0.5865	0.5466	0.5951	0.5422	0.5522	0.5537	0.553	0.4875	0.5372	0.5112	0.525	0.5184	0.4941	0.4849	0.489	0.4479	0.4152	0.4496	0.4197	0.4153	0.4376	0.3647	0.3229	0.3823
385	5248.67	0.5867	0.5467	0.5951	0.5429	0.5522	0.5541	0.5528	0.4875	0.5375	0.5109	0.5253	0.5184	0.4936	0.4853	0.4891	0.4474	0.4148	0.4494	0.4192	0.4151	0.4374	0.364	0.3224	0.3822
386	5262.33	0.5876	0.547	0.5951	0.5427	0.5508	0.5542	0.5533	0.4876	0.5379	0.5115	0.5254	0.5181	0.494	0.485	0.4891	0.4474	0.4147	0.4495	0.4191	0.4151	0.4369	0.3637	0.322	0.3821
387	5275.99	0.5879	0.547	0.5949	0.5428	0.5507	0.5546	0.5532	0.4887	0.5381	0.5114	0.5248	0.5186	0.4942	0.4855	0.4891	0.4478	0.415	0.4495	0.4192	0.415	0.4369	0.3636	0.3216	0.3821
388	5289.66	0.5889	0.5468	0.5952	0.5435	0.5509	0.5539	0.5532	0.4887	0.5386	0.5112	0.5246	0.5186	0.4939	0.4858	0.489	0.4474	0.4148	0.4493	0.4192	0.4148	0.4368	0.3632	0.3214	0.3817
389	5303.32	0.5877	0.5469	0.5954	0.5429	0.5512	0.5536	0.5533	0.4885	0.5385	0.5108	0.5248	0.5183	0.4936	0.4855	0.4889	0.4472	0.4147	0.4494	0.4189	0.4148	0.4368	0.3633	0.3211	0.3812
390	5316.98	0.5864	0.5468	0.5959	0.5418	0.5524	0.5538	0.5541	0.4889	0.5391	0.5113	0.5251	0.5183	0.4941	0.4851	0.4896	0.4472	0.4144	0.449	0.4187	0.415	0.4369	0.363	0.3208	0.3806
391	5330.65	0.5863	0.547	0.5959	0.5422	0.5511	0.5539	0.5539	0.4889	0.5392	0.5114	0.5252	0.5184	0.4937	0.4848	0.4895	0.4471	0.4145	0.4489	0.4183	0.415	0.4369	0.3621	0.3203	0.3804
392	5344.31	0.5858	0.5478	0.5958	0.5425	0.5514	0.5541	0.554	0.4886	0.5392	0.5114	0.5249	0.5182	0.4942	0.485	0.4896	0.4469	0.4139	0.4489	0.4181	0.4152	0.4364	0.3619	0.3199	0.3804
393	5357.97	0.586	0.5474	0.5957	0.5432	0.5512	0.5541	0.5539	0.4884	0.5393	0.5116	0.5248	0.5183	0.4944	0.4853	0.4894	0.4465	0.4139	0.4484	0.4182	0.4149	0.4362	0.3617	0.3196	0.3796
394	5371.64	0.5864	0.5476	0.5959	0.5421	0.5519	0.5541	0.5542	0.4887	0.5387	0.5115	0.5249	0.5183	0.4945	0.4851	0.4892	0.4464	0.4141	0.4485	0.4175	0.4148	0.4366	0.3611	0.3194	0.3793
395	5385.3	0.5869	0.5473	0.5964	0.5429	0.552	0.5542	0.554	0.4886	0.5383	0.5115	0.5248	0.5187	0.4948	0.4848	0.489	0.4468	0.4142	0.4484	0.4176	0.4151	0.4362	0.3611	0.3192	0.3786
396	5398.99	0.5874	0.548	0.5969	0.5422	0.5523	0.5541	0.5543	0.4883	0.5388	0.5112	0.5247	0.5188	0.4948	0.4848	0.4886	0.4465	0.4139	0.4482	0.4175	0.4146	0.4363	0.3605	0.3187	0.3786
397	5412.67	0.5866	0.5486	0.5974	0.5427	0.5539	0.554	0.5552	0.4884	0.5394	0.5114	0.5251	0.5191	0.4948	0.4846	0.4884	0.4464	0.4139	0.4488	0.4176	0.4144	0.4362	0.3603	0.3184	0.3781
398	5426.33	0.5873	0.5484	0.5969	0.543	0.5531	0.5545	0.5553	0.4884	0.5398	0.5112	0.525	0.5184	0.4944	0.485	0.4885	0.4463	0.4137	0.4489	0.4177	0.4142	0.436	0.3601	0.3182	0.3782
399	5439.99	0.5868	0.5478	0.5969	0.5424	0.5532	0.5544	0.5552	0.489	0.5399	0.5115	0.5251	0.5185	0.4947	0.4849	0.4884	0.4462	0.414	0.4485	0.4171	0.414	0.4359	0.3597	0.3176	0.3777
400	5453.66	0.5876	0.5472	0.5972	0.5429	0.553	0.5548	0.5561	0.4892	0.5399	0.5116	0.5245	0.5183	0.4943	0.4846	0.4883	0.4463	0.4138	0.4484	0.4173	0.4139	0.4357	0.3595	0.3179	0.3775
401	5467.32	0.5882	0.5464	0.5974	0.5427	0.5529	0.5552	0.5566	0.4892	0.5393	0.5113	0.5251	0.5187	0.4943	0.4844	0.4883	0.4459	0.4135	0.4487	0.4173	0.4138	0.4356	0.3594	0.3177	0.3773
402	5480.98	0.5886	0.5465	0.5975	0.5434	0.5525	0.5556	0.5566	0.4889	0.5392	0.5114	0.525	0.5185	0.4944	0.4849	0.4881	0.4456	0.4135	0.4483	0.4174	0.4135	0.4354	0.3595	0.3174	0.377
403	5494.65	0.589	0.5461	0.5975	0.5435	0.5533	0.556	0.5563	0.4899	0.5399	0.5111	0.525	0.5182	0.4946	0.4852	0.4885	0.4462	0.4132	0.4482	0.4174	0.4137	0.4355	0.3591	0.3169	0.3769
404	5508.31	0.5884	0.5469	0.597	0.5421	0.554	0.5555	0.5565	0.4896	0.5403	0.5113	0.5242	0.5183	0.4943	0.4849	0.4882	0.4457	0.4133	0.4479	0.4171	0.4134	0.4355	0.3584	0.3165	0.3762
405	5521.97	0.588	0.5471	0.5975	0.5422	0.5541	0.5555	0.5565	0.49	0.5406	0.5115	0.5243	0.5183	0.4945	0.4847	0.4878	0.4458	0.4134	0.448	0.4171	0.4132	0.4356	0.3582	0.3161	0.376
406	5535.64	0.5872	0.5473	0.5975	0.5425	0.5545	0.5555	0.5568	0.4898	0.5409	0.5117	0.5243	0.5185	0.4944	0.4849	0.488	0.4457	0.4135	0.4482	0.4171	0.4129	0.4351	0.3583	0.3161	0.3757
407	5549.3	0.5879	0.5478	0.5975	0.5438	0.553	0.5561	0.5569	0.4897	0.5412	0.5116	0.5243	0.518	0.4944	0.4846	0.4879	0.4455	0.4132	0.4478	0.4169	0.4125	0.4352	0.3578	0.3156	0.3755
408	5562.96	0.5878	0.548	0.5972	0.5436	0.553	0.5555	0.5567	0.4901	0.5406	0.5114	0.5245	0.518	0.4941	0.484	0.4879	0.4454	0.4133	0.448	0.4166	0.4125	0.4351	0.3573	0.3151	0.375
409	5576.63	0.5868	0.5481	0.5977	0.5438	0.5547	0.556	0.5571	0.4902	0.5399	0.5111	0.5247	0.5179	0.4941	0.4844	0.4882	0.4453	0.4131	0.448	0.417	0.4128	0.4354	0.3572	0.3151	0.375
410	5590.29	0.5877	0.5477	0.5982	0.5442	0.5548	0.5556	0.5572	0.4899	0.5397	0.5112	0.5246	0.5183	0.4943	0.4846	0.4876	0.445	0.413	0.4479	0.4168	0.4126	0.4353	0.357	0.3145	0.375
411	5603.95	0.5871	0.5481	0.5986	0.5439	0.5552	0.556	0.5579	0.4906	0.5406	0.5111	0.5251	0.5181	0.4939	0.4846	0.4882	0.445	0.413	0.4487	0.417	0.4126	0.4351	0.357	0.3141	0.3744
412	5617.62	0.5865	0.5484	0.5994	0.5434	0.553	0.5568	0.5577	0.4899	0.5402	0.511	0.5248	0.5177	0.4938	0.4842	0.4876	0.4446	0.4128	0.4485	0.4164	0.4122	0.4348	0.3565	0.3135	0.3738
413	5631.28	0.5865	0.5486	0.5988	0.5429	0.5516	0.5576	0.5582	0.4902	0.5407	0.5111	0.5247	0.5178	0.4935	0.4844	0.4876	0.4445	0.4127	0.4484	0.4162	0.4129	0.435	0.3559	0.3134	0.3735
414	5644.94	0.5863	0.5485	0.5981	0.5424	0.5536	0.5577	0.5577	0.4903	0.5409	0.5107	0.5249	0.5187	0.4935	0.4839	0.4877	0.4443	0.4126	0.448	0.4158	0.4123	0.4349	0.3553	0.3133	0.3736
415	5658.61	0.5854	0.5482	0.5983	0.5426	0.5542	0.5582	0.5573	0.4899	0.5408	0.5109	0.5253	0.5187	0.4936	0.4841	0.4878	0.4445	0.4124	0.4478	0.4157	0.4121	0.4343	0.355	0.313	0.3733
416	5672.27	0.586	0.548	0.5977	0.5438	0.5519	0.5571	0.5573	0.4902	0.5402	0.5106	0.5253	0.5181	0.4932	0.4844	0.4875	0.4444	0.4126	0.4472	0.4157	0.4122	0.4344	0.3551	0.3123	0.3732
417	5685.93	0.5866	0.5488	0.5985	0.544	0.553	0.557	0.557	0.4903	0.5402	0.51	0.5251	0.5186	0.4932	0.4842	0.4877	0.4442	0.4127	0.4471	0.4155	0.4121	0.4346	0.355	0.3124	0.373
418	5699.6	0.5864	0.5488	0.5986	0.5439	0.5532	0.5568	0.557	0.4907	0.5401	0.5106	0.5257	0.5184	0.493	0.484	0.4878	0.4436	0.4127	0.447	0.4156	0.4122	0.4343	0.3548	0.3124	0.3726
419	5713.26	0.5878	0.5492	0.5993	0.5441	0.5521	0.5569	0.5571	0.4909	0.5404	0.5107	0.5257	0.518	0.4931	0.4838	0.4873	0.4438	0.4126	0.4471	0.4155	0.4124	0.4345	0.3547	0.3121	0.3729
420	5726.92	0.5877	0.549	0.5988	0.5436	0.5528	0.5569	0.5576	0.4908	0.5405	0.5106	0.5253	0.5184	0.4932	0.4841	0.4877	0.444	0.4126	0.4471	0.4155	0.4121	0.4341	0.3548	0.3115	0.3723
421	5740.59	0.5874	0.5489	0.5988	0.5439	0.5534	0.5574	0.5577	0.4909	0.541	0.5106	0.525	0.5186	0.4932	0.4842	0.4878	0.444	0.4124	0.4471	0.4155	0.4118	0.4345	0.3549	0.3114	0.3719
422	5754.38	0.5873	0.5486	0.5985	0.5436	0.5528	0.5568	0.5574	0.4908	0.5412	0.5104	0.5249	0.5185	0.4934	0.4842	0.4878	0.4436	0.412	0.4472	0.4152	0.4111	0.4344	0.3547	0.3111	0.3716
423	5768.25	0.5868	0.5489	0.5992	0.5436	0.5533	0.5575	0.5573	0.4907	0.5416	0.5103	0.5248	0.5188	0.4931	0.4848	0.4878	0.4438	0.412	0.4471	0.4152	0.4111	0.4347	0.3547	0.3109	0.3714
424	5781.91	0.586	0.5486	0.5994	0.5437	0.5536	0.5577	0.5573	0.4913	0.5415	0.5106	0.5245	0.5187	0.4933	0.4843	0.4875	0.4433	0.412	0.4472	0.4152	0.4114	0.4345	0.3547	0.3106	0.3715
425	5795.57	0.5851	0.5487	0.5999	0.5436	0.5549	0.5579	0.5576	0.4905	0.5417	0.5105	0.5245	0.5186	0.4929	0.4841	0.488	0.4434	0.4118	0.4473	0.415	0.4111	0.4344	0.3543	0.3103	0.3711
426	5809.24	0.5859	0.5491	0.6003	0.5434	0.5543	0.5581	0.5579	0.491	0.5419	0.5112	0.5244	0.5185	0.4934	0.4842	0.4881	0.4436	0.412	0.4472	0.4152	0.4112	0.4341	0.3543	0.31	0.3706
427	5822.9	0.5857	0.5486	0.6	0.5425	0.5534	0.558	0.5573	0.4904	0.5425	0.5109	0.5243	0.5183	0.4929	0.484	0.4874	0.4433	0.4118	0.4466	0.4151	0.4113	0.4339	0.3543	0.3099	0.3707
428	5836.56	0.5862	0.5479	0.6007	0.5424	0.5538	0.5577	0.5577	0.49	0.543	0.5108	0.5248	0.5181	0.4929	0.4841	0.4875	0.4434	0.4119	0.4462	0.4149	0.4112	0.4335	0.3539	0.3096	0.3698
429	5850.23	0.5861	0.5483	0.6016	0.5427	0.5535	0.5585	0.5578	0.4905	0.543	0.5107	0.5249	0.5186	0.4929	0.4843	0.4873	0.443	0.4117	0.4461	0.4147	0.4109	0.4335	0.3535	0.3091	0.3698
430	5863.89	0.5861	0.5484	0.602	0.5431	0.5541	0.5589	0.5585	0.4908	0.5416	0.5105	0.5252	0.5183	0.4926	0.4843	0.4872	0.443	0.4115	0.4463	0.4149	0.4109	0.4338	0.3537	0.3089	0.3694
431	5877.55	0.5865	0.5482	0.6021	0.544	0.5539	0.5591	0.5588	0.4912	0.5417	0.5106	0.5249	0.5178	0.4928	0.4845	0.4869	0.4429	0.4115	0.4462	0.4149	0.4112	0.4337	0.3536	0.3092	0.3692
432	5891.22	0.5882	0.5479	0.6025	0.5443	0.5542	0.5594	0.5596	0.4912	0.5415	0.5105	0.5255	0.5172	0.4931	0.4841	0.4872	0.4428	0.4115	0.4462	0.4148	0.411	0.4337	0.3534	0.309	0.369
433	5904.88	0.5889	0.5475	0.6021	0.5431	0.554	0.5593	0.5594	0.491	0.5422	0.5107	0.5257	0.5172	0.4936	0.4837	0.487	0.4427	0.4115	0.4464	0.4143	0.4108	0.4331	0.353	0.3083	0.369
434	5918.54	0.5886	0.5474	0.6022	0.5432	0.554	0.5593	0.5601	0.4916	0.5424	0.5108	0.5262	0.5175	0.4933	0.4835	0.4874	0.4428	0.4116	0.4461	0.4143	0.4111	0.4337	0.3529	0.3084	0.3689
435	5932.21	0.588	0.548	0.6025	0.5433	0.5533	0.559	0.5604	0.4912	0.5421	0.5111	0.5261	0.5171	0.4936	0.4837	0.4876	0.4429	0.4113	0.4461	0.4139	0.4107	0.4338	0.3524	0.3081	0.3684
436	5945.87	0.5881	0.5482	0.6025	0.542	0.5541	0.5585	0.5603	0.4917	0.542	0.5112	0.5257	0.517	0.4933	0.4838	0.4876	0.4427	0.4113	0.4462	0.4141	0.4106	0.4333	0.3521	0.3078	0.368
437	5959.53	0.5881	0.5492	0.602	0.5428	0.554	0.5593	0.5607	0.4914	0.5422	0.5112	0.5252	0.5169	0.4934	0.4833	0.4874	0.4427	0.4113	0.4458	0.4139	0.4104	0.433	0.3519	0.3075	0.3678
438	5973.2	0.5874	0.5494	0.6022	0.5438	0.5535	0.5595	0.5608	0.4908	0.5429	0.5113	0.5248	0.5174	0.4937	0.4828	0.4873	0.4424	0.411	0.4458	0.414	0.4102	0.4334	0.3519	0.3074	0.3673
439	5986.86	0.5863	0.5497	0.6028	0.5443	0.5539	0.5596	0.5608	0.4904	0.5427	0.5111	0.5245	0.5174	0.4937	0.4824	0.4872	0.4421	0.4111	0.446	0.4139	0.4097	0.433	0.3515	0.3071	0.3673
440	6000.52	0.5863	0.5499	0.6033	0.544	0.5553	0.5608	0.5603	0.491	0.5427	0.5108	0.5252	0.5174	0.4934	0.4824	0.4867	0.442	0.4112	0.446	0.4138	0.4102	0.4327	0.3513	0.3063	0.3676
441	6014.19	0.586	0.55	0.6032	0.544	0.5557	0.561	0.5604	0.4909	0.5424	0.5108	0.5251	0.5178	0.493	0.4825	0.4867	0.4419	0.411	0.4463	0.4134	0.4099	0.4324	0.3513	0.3064	0.3673
442	6027.85	0.5867	0.5508	0.6033	0.5439	0.5552	0.561	0.5604	0.491	0.5422	0.5112	0.5254	0.5182	0.4933	0.4827	0.4865	0.4422	0.4109	0.4461	0.4135	0.4098	0.4325	0.3508	0.306	0.3675
443	6041.51	0.5872	0.5505	0.6031	0.5426	0.555	0.561	0.5608	0.4908	0.542	0.5114	0.5258	0.5181	0.4936	0.483	0.4865	0.4421	0.4112	0.4458	0.4134	0.4094	0.4325	0.3506	0.3059	0.3675
444	6055.18	0.5873	0.5497	0.6038	0.5437	0.5566	0.5603	0.561	0.4912	0.5422	0.5112	0.5262	0.5183	0.4938	0.4834	0.4865	0.4424	0.4112	0.4457	0.4133	0.4094	0.4328	0.3503	0.3055	0.3664
445	6068.84	0.5869	0.5493	0.6038	0.5434	0.5567	0.5607	0.5609	0.4919	0.5418	0.511	0.5263	0.5184	0.4934	0.483	0.4862	0.4423	0.411	0.4455	0.4136	0.41	0.4323	0.3504	0.3057	0.3663
446	6082.5	0.5881	0.5496	0.6038	0.5436	0.556	0.5616	0.5613	0.4916	0.5421	0.5111	0.5263	0.5192	0.4931	0.4836	0.4862	0.442	0.4112	0.4455	0.4133	0.41	0.4325	0.3503	0.3053	0.3664
447	6096.17	0.5884	0.5506	0.6049	0.5436	0.5574	0.5616	0.5613	0.4916	0.5417	0.5116	0.5262	0.5193	0.493	0.4835	0.486	0.4419	0.4106	0.4453	0.4129	0.41	0.4323	0.3499	0.3047	0.3661
448	6109.83	0.5889	0.5515	0.6044	0.5425	0.5572	0.5622	0.5612	0.4915	0.5414	0.5118	0.5263	0.5187	0.493	0.4834	0.4862	0.4417	0.4111	0.4448	0.4132	0.4098	0.4328	0.3498	0.3046	0.3656
449	6123.49	0.5885	0.5514	0.6044	0.5429	0.5579	0.5626	0.5615	0.4926	0.5421	0.512	0.5266	0.5183	0.4933	0.4832	0.486	0.4415	0.4109	0.4451	0.4129	0.41	0.4323	0.3496	0.3049	0.3652
450	6137.16	0.5885	0.5513	0.6046	0.5427	0.5585	0.562	0.5616	0.4926	0.5418	0.5117	0.5264	0.5183	0.493	0.4831	0.4864	0.4417	0.4106	0.4452	0.4129	0.41	0.4329	0.3492	0.3048	0.3647
451	6150.82	0.5895	0.5509	0.6038	0.5437	0.5587	0.5617	0.5618	0.4928	0.5423	0.5115	0.5269	0.5188	0.4934	0.4831	0.486	0.4417	0.4102	0.445	0.4128	0.41	0.4328	0.349	0.3046	0.3649
452	6164.48	0.5891	0.5511	0.6032	0.544	0.5582	0.5621	0.5622	0.4925	0.5424	0.5115	0.5268	0.5187	0.4935	0.4833	0.4858	0.4417	0.4102	0.4453	0.4128	0.4103	0.4326	0.3486	0.3037	0.3652
453	6178.15	0.589	0.5494	0.6031	0.5443	0.5579	0.562	0.5619	0.4925	0.5424	0.511	0.5265	0.5185	0.4929	0.483	0.486	0.4412	0.4101	0.4451	0.4125	0.4101	0.4323	0.3483	0.3035	0.3651
454	6191.81	0.5891	0.5492	0.6034	0.5428	0.5599	0.5625	0.5619	0.4936	0.5431	0.5117	0.5266	0.5187	0.4928	0.4835	0.4861	0.4413	0.41	0.4453	0.4123	0.41	0.4325	0.3483	0.3037	0.3645
455	6205.47	0.5899	0.549	0.6032	0.5438	0.5585	0.562	0.5621	0.493	0.5435	0.5119	0.5268	0.5187	0.4926	0.4829	0.4862	0.4412	0.41	0.445	0.4121	0.4102	0.4322	0.348	0.3035	0.3642
456	6219.14	0.5889	0.5504	0.6034	0.5429	0.5579	0.5625	0.5629	0.4933	0.5426	0.5112	0.527	0.5189	0.4926	0.4827	0.4865	0.4411	0.41	0.4455	0.412	0.4098	0.4326	0.3479	0.3033	0.364
457	6232.8	0.5889	0.5509	0.6029	0.5427	0.5591	0.5623	0.5624	0.4932	0.5415	0.5114	0.5272	0.5187	0.4927	0.4827	0.4864	0.4411	0.4101	0.4449	0.412	0.4097	0.4328	0.3479	0.303	0.3637
458	6246.46	0.5895	0.551	0.6025	0.5422	0.5592	0.5623	0.5633	0.4932	0.5409	0.5116	0.5268	0.5185	0.4928	0.4831	0.4864	0.441	0.4104	0.4447	0.412	0.4101	0.4324	0.3476	0.3031	0.3634
459	6260.13	0.5899	0.5503	0.6031	0.5428	0.5604	0.5629	0.5636	0.4932	0.5401	0.5114	0.5272	0.5185	0.4926	0.483	0.4865	0.4409	0.4102	0.4448	0.4116	0.4099	0.4325	0.3473	0.3027	0.3633
460	6273.79	0.589	0.5499	0.6028	0.5441	0.5616	0.5628	0.5638	0.4934	0.5406	0.5115	0.5275	0.5184	0.4926	0.4827	0.486	0.4409	0.4099	0.4447	0.4115	0.4098	0.4329	0.3469	0.3023	0.3632
461	6287.45	0.5887	0.5495	0.6032	0.5447	0.5599	0.5627	0.5631	0.4938	0.5408	0.5114	0.5271	0.519	0.4929	0.4826	0.486	0.4409	0.4098	0.4446	0.4112	0.4094	0.4328	0.3466	0.3021	0.3635
462	6301.12	0.5885	0.5488	0.6028	0.5434	0.5611	0.5634	0.5637	0.494	0.5405	0.5116	0.527	0.5187	0.4926	0.4829	0.4859	0.4409	0.4095	0.4444	0.4116	0.4095	0.4321	0.3465	0.302	0.3629
463	6314.78	0.5897	0.549	0.6031	0.5429	0.5614	0.5636	0.5635	0.4941	0.5409	0.5116	0.5274	0.5185	0.4928	0.4829	0.486	0.4405	0.4098	0.4446	0.4117	0.4095	0.4323	0.3466	0.3014	0.3629
464	6328.44	0.5908	0.5496	0.6025	0.5433	0.5609	0.5644	0.5635	0.4944	0.5407	0.5119	0.5277	0.5193	0.4926	0.4819	0.4859	0.4405	0.4108	0.4445	0.412	0.4087	0.4322	0.3465	0.3015	0.3626
465	6342.11	0.5914	0.5498	0.6015	0.5436	0.562	0.5649	0.5639	0.4946	0.5409	0.512	0.5275	0.5189	0.4928	0.4818	0.4863	0.4407	0.4108	0.4447	0.4118	0.408	0.432	0.3467	0.3014	0.3621
466	6355.77	0.5915	0.5495	0.6015	0.5427	0.5625	0.5656	0.5642	0.494	0.5414	0.5114	0.5274	0.5194	0.4927	0.4819	0.4861	0.4403	0.4103	0.4443	0.4116	0.4077	0.4321	0.346	0.3012	0.3629
467	6369.43	0.5905	0.5496	0.601	0.5432	0.5628	0.5656	0.5639	0.494	0.5425	0.511	0.5276	0.5191	0.4932	0.4821	0.486	0.4405	0.4101	0.4442	0.4119	0.4073	0.4314	0.346	0.3013	0.363
468	6383.1	0.5909	0.5494	0.6014	0.5419	0.5638	0.5656	0.5639	0.4939	0.5427	0.5109	0.5273	0.5185	0.493	0.4822	0.486	0.4403	0.4099	0.4445	0.4114	0.4078	0.4314	0.3459	0.3011	0.3621
469	6396.76	0.5905	0.5497	0.601	0.5419	0.5636	0.566	0.5641	0.4933	0.543	0.5109	0.5274	0.5188	0.4932	0.4823	0.4853	0.4402	0.4098	0.4446	0.4113	0.4076	0.4317	0.3454	0.301	0.3624
470	6410.42	0.5913	0.5491	0.6013	0.5426	0.5633	0.5649	0.5636	0.4929	0.5436	0.5114	0.5271	0.5186	0.4933	0.4825	0.4854	0.4401	0.4095	0.444	0.4113	0.4072	0.4317	0.3453	0.3008	0.3619
471	6424.09	0.5904	0.5485	0.601	0.5435	0.5635	0.565	0.5632	0.4926	0.5442	0.5116	0.5278	0.5178	0.4928	0.482	0.4852	0.4399	0.4093	0.444	0.4112	0.4073	0.4312	0.345	0.3007	0.3615
472	6437.75	0.5908	0.5479	0.5999	0.5443	0.5658	0.5647	0.5624	0.4928	0.5439	0.5117	0.5282	0.5178	0.493	0.4825	0.485	0.4399	0.4093	0.4448	0.4114	0.4071	0.4318	0.3446	0.3003	0.3615
473	6451.42	0.5906	0.5482	0.6	0.5435	0.5647	0.5642	0.5622	0.4929	0.5441	0.5123	0.5283	0.5186	0.4931	0.4826	0.485	0.4393	0.4095	0.4444	0.411	0.4072	0.4317	0.3446	0.3005	0.3612
474	6465.08	0.5888	0.5487	0.6	0.5434	0.565	0.5644	0.5624	0.4934	0.5433	0.5125	0.5285	0.5187	0.4935	0.4821	0.4853	0.4396	0.4102	0.4442	0.4108	0.4072	0.4314	0.3446	0.3006	0.3611
475	6478.74	0.5892	0.5494	0.6001	0.5427	0.5645	0.5641	0.5627	0.4929	0.5426	0.5117	0.5283	0.5186	0.4937	0.4819	0.4849	0.4393	0.41	0.4443	0.4107	0.4073	0.4314	0.3446	0.3003	0.3615
476	6492.4	0.5907	0.5491	0.5999	0.5424	0.5652	0.5643	0.5627	0.4936	0.5435	0.5117	0.5279	0.5181	0.4931	0.4823	0.4847	0.4395	0.4096	0.4443	0.4106	0.4078	0.4313	0.3443	0.2995	0.3608
477	6506.07	0.5903	0.5502	0.5992	0.5423	0.5642	0.5656	0.5631	0.4934	0.544	0.5123	0.5278	0.5183	0.4933	0.4819	0.4845	0.4397	0.4089	0.4442	0.4105	0.4076	0.431	0.3442	0.2996	0.3611
478	6519.73	0.5903	0.5508	0.5997	0.5424	0.5633	0.5653	0.564	0.4941	0.5448	0.5121	0.5276	0.5183	0.4931	0.4819	0.4847	0.4395	0.409	0.4441	0.4102	0.4071	0.4303	0.3437	0.2992	0.3606
479	6533.39	0.5902	0.5514	0.6005	0.5417	0.5626	0.5655	0.5634	0.4939	0.5445	0.5116	0.5274	0.5182	0.4929	0.4819	0.4843	0.4394	0.4089	0.4436	0.41	0.4074	0.4308	0.3436	0.2994	0.3601
480	6547.06	0.5898	0.5508	0.601	0.5412	0.5636	0.5666	0.5637	0.4939	0.545	0.5118	0.5278	0.5186	0.4933	0.4821	0.4841	0.439	0.409	0.4437	0.41	0.4077	0.4309	0.3435	0.2992	0.3603
481	6560.72	0.5902	0.551	0.6017	0.5417	0.5648	0.5666	0.564	0.4936	0.5444	0.5119	0.5282	0.5188	0.4929	0.4817	0.4841	0.4395	0.4092	0.4433	0.4098	0.4075	0.4307	0.3436	0.299	0.3598
482	6574.38	0.5898	0.5512	0.6011	0.5416	0.5644	0.5667	0.5644	0.4936	0.545	0.5115	0.5285	0.5181	0.493	0.4816	0.4839	0.4394	0.4091	0.4436	0.4098	0.4075	0.4303	0.3433	0.2989	0.3594
483	6588.05	0.5895	0.5513	0.6008	0.5418	0.565	0.5662	0.5642	0.4933	0.5444	0.5113	0.5286	0.5181	0.4927	0.4813	0.4846	0.4392	0.4087	0.4433	0.4098	0.4074	0.4305	0.3428	0.299	0.3595
484	6602.2	0.5893	0.5516	0.6011	0.5424	0.5646	0.5655	0.5643	0.4933	0.5446	0.5109	0.5279	0.5179	0.4933	0.481	0.4843	0.4389	0.4088	0.443	0.4096	0.4073	0.4303	0.3425	0.2985	0.3604
485	6615.88	0.5891	0.5515	0.601	0.5426	0.5645	0.5649	0.5649	0.4938	0.5445	0.5106	0.5281	0.5184	0.4929	0.4815	0.4841	0.4388	0.4089	0.4438	0.4098	0.4073	0.4305	0.3427	0.2988	0.36
486	6629.55	0.5891	0.5514	0.6016	0.5424	0.564	0.5652	0.565	0.4937	0.5453	0.5114	0.5285	0.5183	0.4932	0.4814	0.4841	0.4388	0.4091	0.4432	0.4099	0.4076	0.4308	0.3426	0.2985	0.3597
487	6643.21	0.5891	0.5517	0.6015	0.5418	0.5658	0.5647	0.5649	0.4936	0.5452	0.5117	0.5287	0.5184	0.4929	0.4807	0.4839	0.4387	0.4092	0.4429	0.4094	0.4072	0.4305	0.3424	0.2984	0.3592
488	6656.87	0.5893	0.5514	0.6016	0.5407	0.5647	0.5645	0.5648	0.4937	0.5456	0.5117	0.5289	0.5181	0.4928	0.4814	0.4838	0.4385	0.4088	0.4432	0.4092	0.4068	0.43	0.3421	0.2982	0.3589
489	6670.54	0.5887	0.5511	0.6015
Autoloading range A1 - AY501
[truncated: 64 more columns]
